# Supplementary material for: Delimiting species, revealing cryptic diversity in Molytinae (Coleoptera: Curculionidae) weevil through DNA barcoding
Source: J Insect Sci. 2024 Sep 30;24(4):25. doi: 10.1093/jisesa/ieae083 (PMC11441576; doi:10.1093/jisesa/ieae083)
Supplement: ieae083_suppl_Supplementary_Tables [file ieae083_suppl_supplementary_tables.xlsx]

## Sheet: Table S1
Table S1. Specimens information of sequencing data.
Species	n	Collection location	Latitude	Longitude	Altitude	Life Stage	Collector	Date
Eucryptorrhynchus brandti	7	China-Beijing-Chaoyang	39.94	116.46	31.51	Adult	Runzhi Zhang	2020.Ⅸ.27
	2	China-Beijing-Mentougou	39.96	115.44	1076.16	Adult	Siyu Gong	2017.Ⅶ.8
Sternuchopsis trifidus	4	China-Hunan-Yizhang	24.94	112.94	1273.44	Adult	Yizhe Li	2020.Ⅸ.1
	3	China-Hunan-Chengbu	26.25	110.47	766.81	Adult	Zhuo Ma	2021.V.22
	2	China-Hubei-Xuanen	30.03	109.65	628.15	Adult	Zhuo Ma	2019.V.02
Niphades variegatus	12	China-Tibet-Motuo	29.71	95.59	2749.41	Adult	Run Zhou, Zhuo Ma	2019.Ⅶ.26
Eucryptorrhynchus scrobiculatus	8	China-Beijing-Chaoyang	40.01	116.37	49.21	Adult	Xiaoliang Yang	2018.IX.5
Sternuchopsis juglans	6	China-Hubei-Xingshan	31.24	111.02	1104.05	Adult	Zhuo Ma	2019.Ⅵ.30
Hylobius piceus	8	China-Neimeng-Genhe	51.81	122.63	993.23	Adult	Xu Chi	2018.Ⅶ.3
Aclees cribratus	1	China-Hubei-Xuanen	30.03	109.7	1230.01	Adult	Yongshen Zhang	2019.Ⅵ.12
	2	China-Hainan-Jianfengling	18.71	108.88	934.81	Adult	Run Zhou	2019.Ⅵ.25
	2	China-Yunnan-Gongshan	27.68	98.3	1676.34	Adult	Jinliang Ren	2021.Ⅴ.31
	2	China-Tibet-Motuo	29.21	95.13	842.15	Adult	Run Zhou, Zhuo Ma	2019.Ⅶ.30
Peribleptus scalptus	2	China-Tibet-Motuo	29.31	95.3	846.89	Adult	Run Zhou	2018.VIII.18
	1	China-Tibet-Nielamu	27.58	85.58	1922.28	Adult	Xiaoliang Yang	2019.VIII.2
	2	China-Tibet-Chayu	28.72	96.78	1854.02	Adult	Jinliang Ren	2021.Ⅵ.6
Peribleptus foveostriatus	1	China-Tibet-Motuo	29.24	95.17	751.43	Adult	Run Zhou, Zhuo Ma	2019VIII.6
	13	China-Hunan-Chengbu	26.25	110.47	766.51	Adult	Zhuo Ma	2021.V.22

## Sheet: Table S2
Table S2. The detailed information of the 1319 sequences in this study.
BOLD process id	BIN Number	Genbank Accession Number	Genus Name	Species Name	Lat	Lon	Elev	Country	Province State	Region
ACHAR3197-19	BOLD:ACR4393	MN665381	Lepyrus	Lepyrus labradorensis	69.2234	-104.918	12	Canada	Nunavut	Kitikmeot
ACHAR3492-19	BOLD:ACR4393	MN672411	Lepyrus	Lepyrus labradorensis	69.1085	-105.221	NA	Canada	Nunavut	Kitikmeot
ACHAR3495-19	BOLD:ACR4393	MN678639	Lepyrus	Lepyrus labradorensis	69.1321	-104.99	NA	Canada	Nunavut	Kitikmeot
ACHAR824-18	BOLD:ACR4393	MN670289	Lepyrus	Lepyrus labradorensis	69.1487	-104.942	7	Canada	Nunavut	Kitikmeot
ACHAR834-18	BOLD:AAG5184	MN683301	Lepyrus	Lepyrus nordenskioeldi	69.1422	-104.949	7	Canada	Nunavut	Kitikmeot
ACHAR847-18	BOLD:ACR4393	MN681451	Lepyrus	Lepyrus labradorensis	69.1252	-105.041	9	Canada	Nunavut	Kitikmeot
ACHAR853-18	BOLD:ACR4393	MN669473	Lepyrus	Lepyrus labradorensis	69.1085	-105.221	NA	Canada	Nunavut	Kitikmeot
ACHAR867-18	BOLD:ACR4393	MN672515	Lepyrus	Lepyrus labradorensis	69.1321	-104.99	NA	Canada	Nunavut	Kitikmeot
ACHAR872-18	BOLD:ACR4393	MN666363	Lepyrus	Lepyrus labradorensis	69.2187	-104.926	9	Canada	Nunavut	Kitikmeot
AGAKC055-17	BOLD:ACA6067	MG060273	Conotrachelus	Conotrachelus anaglypticus	43.5187	-80.1709	320	Canada	Ontario	Guelph
ARCIN015-14	BOLD:ACR4393	KR485653	Lepyrus	Lepyrus labradorensis	67.5519	-64.028	NA	Canada	Nunavut	Qikiqtarjuaq
ASALC428-13	BOLD:AAG5243		Hylobius	Hylobius pales	45.6334	-77.0697	171	Canada	Ontario	Algonquin Park and Renfrew County
BARSB244-16	BOLD:ACA6067		Conotrachelus	Conotrachelus anaglypticus	44.374	-78.325	287	Canada	Ontario	Peterborough
BARSK208-16	BOLD:ABA6367		Conotrachelus	Conotrachelus nenuphar	44.271	-78.394	278	Canada	Ontario	Peterborough
BBCCA1371-12	BOLD:AAG5216		Pachylobius	Pachylobius picivorus	30.711	-86.882	3	United States	Florida	Santa Rosa County
BBCCA1372-12	BOLD:AAG5216		Pachylobius	Pachylobius picivorus	27.264	-82.288	NA	United States	Florida	Sarasota County
BBCCA1373-12	BOLD:AAG5216		Pachylobius	Pachylobius picivorus	27.246	-82.314	NA	United States	Florida	Sarasota County
BBCCA1374-12	BOLD:AAG5216		Pachylobius	Pachylobius picivorus	27.264	-82.288	NA	United States	Florida	Sarasota County
BBCCA1375-12	BOLD:AAG5216		Pachylobius	Pachylobius picivorus	27.264	-82.288	NA	United States	Florida	Sarasota County
BBCCA1376-12	BOLD:AAG5216		Pachylobius	Pachylobius picivorus	27.246	-82.314	NA	United States	Florida	Sarasota County
BBCCA1377-12	BOLD:AAG5216		Pachylobius	Pachylobius picivorus	27.582	-81.044	49.92	United States	Florida	Highlands County
BBCCA1379-12	BOLD:AAG5216		Pachylobius	Pachylobius picivorus	36.559	-80.746	NA	United States	South Carolina
BBCCA1380-12	BOLD:AAG5216		Pachylobius	Pachylobius picivorus	36.559	-80.746	NA	United States	South Carolina
BBCCA1381-12	BOLD:AAG5216		Pachylobius	Pachylobius picivorus	36.559	-80.746	NA	United States	South Carolina
BBCCA1387-12	BOLD:AAG5216		Pachylobius	Pachylobius picivorus	30.711	-86.882	3	United States	Florida	Santa Rosa County
BBCCA1388-12	BOLD:AAG5220		Conotrachelus	Conotrachelus naso	27.264	-82.308	NA	United States	Florida	Sarasota County
BBCCA1389-12	BOLD:AAG5220		Conotrachelus	Conotrachelus naso	27.582	-81.044	23	United States	Florida	Kissimmee Prairie Preserve SP
BBCCA1390-12	BOLD:AAG5220		Conotrachelus	Conotrachelus naso	27.588	-81.108	31	United States	Florida	Kissimmee Prairie Preserve SP
BBCCA1391-12	BOLD:AAG5220		Conotrachelus	Conotrachelus naso	27.264	-82.288	NA	United States	Florida	Sarasota County
BBCCA1392-12	BOLD:AAG5220		Conotrachelus	Conotrachelus naso	27.246	-82.314	NA	United States	Florida	Sarasota County
BBCCM075-10	BOLD:AAQ0034	JF887425	Steremnius	Steremnius carinatus	51.254	-117.538	1140	Canada	British Columbia	Glacier NP
BBCCM076-10	BOLD:AAQ0034	JF887426	Steremnius	Steremnius carinatus	51.254	-117.538	1140	Canada	British Columbia	Glacier NP
BBCCN427-10	BOLD:AAP7802	JF888064	Emphyastes	Emphyastes fuscicola	49.017	-125.673	9	Canada	British Columbia	Pacific Rim NP
BBCCN428-10	BOLD:AAP7802	JF888065	Emphyastes	Emphyastes fuscicola	49.017	-125.673	9	Canada	British Columbia	Pacific Rim NP
BBCCN429-10	BOLD:AAP7802	JF888066	Emphyastes	Emphyastes fuscicola	49.017	-125.673	9	Canada	British Columbia	Pacific Rim NP
BBCEC129-09	BOLD:AAG5241	HM411817	Hylobius	Hylobius warreni	46.779	-60.333	28	Canada	Nova Scotia	Cape Breton Highlands National Park
BBCEC247-09	BOLD:AAG5243	HM411917	Hylobius	Hylobius pales	44.383	-65.202	103	Canada	Nova Scotia	Kejimkujik NP
BCISP1011-13	BOLD:ACG1267	MK769969	Conotrachelus	Conotrachelus sp. cur138SG	9.155	-79.842	150	Panama	Panama	Canal de Panama, Barro Colorado Nature Monument
BCISP1018-13	BOLD:ACC9894	MK767177	Conotrachelus	Conotrachelus sp. cur141SG	9.155	-79.842	150	Panama	Panama	Canal de Panama, Barro Colorado Nature Monument
BCISP1019-13	BOLD:ACC9894		Conotrachelus	Conotrachelus sp. cur141SG	9.155	-79.842	150	Panama	Panama	Canal de Panama, Barro Colorado Nature Monument
BCISP1020-13	BOLD:ACC9894	MK768526	Conotrachelus	Conotrachelus sp. cur141SG	9.155	-79.842	150	Panama	Panama	Canal de Panama, Barro Colorado Nature Monument
BCISP1021-13	BOLD:ACC9894	MK758386	Conotrachelus	Conotrachelus sp. cur141SG	9.155	-79.842	150	Panama	Panama	Canal de Panama, Barro Colorado Nature Monument
BCISP1076-13	BOLD:ACJ5935	MK769297	Conotrachelus	Conotrachelus sp. cur11SG	9.155	-79.842	150	Panama	Panama	Canal de Panama, Barro Colorado Nature Monument
BCISP1088-13	BOLD:ACG1073	MK767217	Conotrachelus	Conotrachelus nr. punctiventris	9.155	-79.842	150	Panama	Panama	Canal de Panama, Barro Colorado Nature Monument
BCISP1106-13	BOLD:ACD0125	MK769226	Conotrachelus	Conotrachelus sp. cur92SG	9.155	-79.842	150	Panama	Panama	Canal de Panama, Barro Colorado Nature Monument
BCISP1107-13	BOLD:ACD0125	MK758941	Conotrachelus	Conotrachelus sp. cur92SG	9.155	-79.842	150	Panama	Panama	Canal de Panama, Barro Colorado Nature Monument
BCISP1124-13	BOLD:ACG2729	MK767335	Conotrachelus	Conotrachelus sp. cur18SG	9.155	-79.842	150	Panama	Panama	Canal de Panama, Barro Colorado Nature Monument
BCISP1218-13	BOLD:ABV0288	MK768425	Sternechus	Sternechus sp. cur65SG	9.155	-79.842	150	Panama	Panama	Canal de Panama, Barro Colorado Nature Monument
BCISP1230-13	BOLD:ACF9943		Conotrachelus	Conotrachelus pumilio	9.155	-79.842	150	Panama	Panama	Canal de Panama, Barro Colorado Nature Monument
BCISP1251-13	BOLD:ACC9932	MK767898	Conotrachelus	Conotrachelus sp. cur176SG	9.155	-79.842	150	Panama	Panama	Canal de Panama, Barro Colorado Nature Monument
BCISP1259-13	BOLD:ACC9961	MK768120	Conotrachelus	Conotrachelus sp. cur175SG	9.155	-79.842	150	Panama	Panama	Canal de Panama, Barro Colorado Nature Monument
BCISP1266-13	BOLD:ACJ4033	MK759442	Rhyssomatus	Rhyssomatus sp. cur174SG	9.155	-79.842	150	Panama	Panama	Canal de Panama, Barro Colorado Nature Monument
BCISP1267-13	BOLD:ACJ4033	MK768853	Rhyssomatus	Rhyssomatus sp. cur174SG	9.155	-79.842	150	Panama	Panama	Canal de Panama, Barro Colorado Nature Monument
BCISP1268-13	BOLD:ACJ4033	MK769635	Rhyssomatus	Rhyssomatus sp. cur174SG	9.155	-79.842	150	Panama	Panama	Canal de Panama, Barro Colorado Nature Monument
BCISP1366-13	BOLD:ACJ6094	MK767186	Conotrachelus	Conotrachelus verticalis	9.155	-79.842	150	Panama	Panama	Canal de Panama, Barro Colorado Nature Monument
BCISP1400-13	BOLD:ACJ3962	MK767966	Conotrachelus	Conotrachelus posticatus	9.155	-79.842	150	Panama	Panama	Canal de Panama, Barro Colorado Nature Monument
BCISP1407-13	BOLD:ACJ3631	MK758356	Conotrachelus	Conotrachelus turbatus	9.155	-79.842	150	Panama	Panama	Canal de Panama, Barro Colorado Nature Monument
BCISP1411-13	BOLD:ACG1267	MK758195	Conotrachelus	Conotrachelus sp. cur138SG	9.155	-79.842	150	Panama	Panama	Canal de Panama, Barro Colorado Nature Monument
BCISP1502-13	BOLD:ACJ3710	MK769148	Conotrachelus	Conotrachelus sp. cur203SG	9.155	-79.842	150	Panama	Panama	Canal de Panama, Barro Colorado Nature Monument
BCISP1831-15	BOLD:ABV0304	MK767611	Conotrachelus	Conotrachelus sp. cur58SG	9.155	-79.842	150	Panama	Panama	Canal de Panama, Barro Colorado Nature Monument
BCISP1832-15	BOLD:ABV0304	MK769584	Conotrachelus	Conotrachelus sp. cur58SG	9.155	-79.842	150	Panama	Panama	Canal de Panama, Barro Colorado Nature Monument
BCISP2567-15	BOLD:ABV0304	MK758729	Conotrachelus	Conotrachelus sp. cur58SG	9.155	-79.842	150	Panama	Panama	Canal de Panama, Barro Colorado Nature Monument
BCISP2750-15	BOLD:ACJ4033	MK767858	Rhyssomatus	Rhyssomatus sp. cur174SG	9.155	-79.842	150	Panama	Panama	Canal de Panama, Barro Colorado Nature Monument
BCISP2787-15	BOLD:ACS6334		Anchonus	Anchonus sp. cur53SG	9.155	-79.842	150	Panama	Panama	Canal de Panama, Barro Colorado Nature Monument
BCISP286-11	BOLD:ABV0306	MK759088	Heilipus	Heilipus draco	9.155	-79.842	150	Panama	Panama	Canal de Panama, Barro Colorado Nature Monument
BCISP287-11	BOLD:ABV0306	MK767622	Heilipus	Heilipus draco	9.155	-79.842	150	Panama	Panama	Canal de Panama, Barro Colorado Nature Monument
BCISP288-11	BOLD:ABV0306	MK767165	Heilipus	Heilipus draco	9.155	-79.842	150	Panama	Panama	Canal de Panama, Barro Colorado Nature Monument
BCISP298-11	BOLD:ABV0304	MK758364	Conotrachelus	Conotrachelus sp. cur58SG	9.155	-79.842	150	Panama	Panama	Canal de Panama, Barro Colorado Nature Monument
BCISP410-11	BOLD:ABV0296	MK768828	Heilipus	Heilipus sp. cur243SG	9.155	-79.842	150	Panama	Panama	Canal de Panama, Barro Colorado Nature Monument
BCISP412-11	BOLD:ACG0412	MK758775	Heilipus	Heilipus sp. cur50SG	9.155	-79.842	150	Panama	Panama	Canal de Panama, Barro Colorado Nature Monument
BCISP432-11	BOLD:ABV0055	MK767933	Heilipus	Heilipus nr. lauri	9.155	-79.842	150	Panama	Panama	Canal de Panama, Barro Colorado Nature Monument
BCISP461-11	BOLD:ABV0304	MK767375	Conotrachelus	Conotrachelus sp. cur58SG	9.155	-79.842	150	Panama	Panama	Canal de Panama, Barro Colorado Nature Monument
BCISP462-11	BOLD:ABV0304	MK768622	Conotrachelus	Conotrachelus sp. cur58SG	9.155	-79.842	150	Panama	Panama	Canal de Panama, Barro Colorado Nature Monument
BCISP463-11	BOLD:ABV0304		Conotrachelus	Conotrachelus sp. cur58SG	9.155	-79.842	150	Panama	Panama	Canal de Panama, Barro Colorado Nature Monument
BCISP464-11	BOLD:ABV0290	MK768783	Anchonus	Anchonus sp. cur62SG	9.155	-79.842	150	Panama	Panama	Canal de Panama, Barro Colorado Nature Monument
BCISP466-11	BOLD:ABV0288	MK767109	Sternechus	Sternechus sp. cur65SG	9.155	-79.842	150	Panama	Panama	Canal de Panama, Barro Colorado Nature Monument
BCISP469-11	BOLD:ABV0286	MK769849	Aeatus	Aeatus costulatus	9.155	-79.842	150	Panama	Panama	Canal de Panama, Barro Colorado Nature Monument
BCISP472-11	BOLD:ABV0287	MK768855	Aeatus	Aeatus sp. cur242SG	9.155	-79.842	150	Panama	Panama	Canal de Panama, Barro Colorado Nature Monument
BCISP473-11	BOLD:ABV0286	MK758138	Aeatus	Aeatus costulatus	9.155	-79.842	150	Panama	Panama	Canal de Panama, Barro Colorado Nature Monument
BCISP505-13	BOLD:ACG2729	MK758677	Conotrachelus	Conotrachelus sp. cur18SG	9.155	-79.842	150	Panama	Panama	Canal de Panama, Barro Colorado Nature Monument
BCISP510-13	BOLD:ACG2729		Conotrachelus	Conotrachelus sp. cur18SG	9.155	-79.842	150	Panama	Panama	Canal de Panama, Barro Colorado Nature Monument
BCISP549-13	BOLD:ACD0125	MK768908	Conotrachelus	Conotrachelus sp. cur92SG	9.155	-79.842	150	Panama	Panama	Canal de Panama, Barro Colorado Nature Monument
BCISP550-13	BOLD:ACD0125		Conotrachelus	Conotrachelus sp. cur92SG	9.155	-79.842	150	Panama	Panama	Canal de Panama, Barro Colorado Nature Monument
BCISP661-13	BOLD:ABV0306	MK758758	Heilipus	Heilipus draco	9.155	-79.842	150	Panama	Panama	Canal de Panama, Barro Colorado Nature Monument
BCISP662-13	BOLD:ABV0306	MK758421	Heilipus	Heilipus draco	9.155	-79.842	150	Panama	Panama	Canal de Panama, Barro Colorado Nature Monument
BCISP664-13	BOLD:ACG0847	MK758451	Conotrachelus	Conotrachelus sp. cur164SG	9.155	-79.842	150	Panama	Panama	Canal de Panama, Barro Colorado Nature Monument
BCISP910-13	BOLD:ABV0296	MK769559	Heilipus	Heilipus sp. cur243SG	9.155	-79.842	150	Panama	Panama	Canal de Panama, Barro Colorado Nature Monument
BCISP922-13	BOLD:ABV0304		Conotrachelus	Conotrachelus sp. cur58SG	9.155	-79.842	150	Panama	Panama	Canal de Panama, Barro Colorado Nature Monument
BCISP944-13	BOLD:ACG2730		Conotrachelus	Conotrachelus sp. cur68SG	9.155	-79.842	150	Panama	Panama	Canal de Panama, Barro Colorado Nature Monument
BCISP945-13	BOLD:ABV0286	MK767987	Aeatus	Aeatus costulatus	9.155	-79.842	150	Panama	Panama	Canal de Panama, Barro Colorado Nature Monument
BCISP950-13	BOLD:ABV0306	MK758263	Heilipus	Heilipus draco	9.155	-79.842	150	Panama	Panama	Canal de Panama, Barro Colorado Nature Monument
BCISP986-13	BOLD:ACF9943		Conotrachelus	Conotrachelus pumilio	9.155	-79.842	150	Panama	Panama	Canal de Panama, Barro Colorado Nature Monument
BCISP987-13	BOLD:ACF9943	MK768758	Conotrachelus	Conotrachelus pumilio	9.155	-79.842	150	Panama	Panama	Canal de Panama, Barro Colorado Nature Monument
BCISP988-13	BOLD:ACF9943	MK768282	Conotrachelus	Conotrachelus pumilio	9.155	-79.842	150	Panama	Panama	Canal de Panama, Barro Colorado Nature Monument
BCISP989-13	BOLD:ACF9943	MK768939	Conotrachelus	Conotrachelus pumilio	9.155	-79.842	150	Panama	Panama	Canal de Panama, Barro Colorado Nature Monument
BCISP990-13	BOLD:ACF9943	MK759563	Conotrachelus	Conotrachelus pumilio	9.155	-79.842	150	Panama	Panama	Canal de Panama, Barro Colorado Nature Monument
BCISP998-13	BOLD:ACC9965	MK759621	Conotrachelus	Conotrachelus sp. cur132SG	9.155	-79.842	150	Panama	Panama	Canal de Panama, Barro Colorado Nature Monument
BMBFM014-18	BOLD:ADM7579		Dinichus	Dinichus terreus	NA	NA	NA	Australia	Tasmania	Florentine
CCHAR5311-19	BOLD:ACR4393	MN683018	Lepyrus	Lepyrus labradorensis	69.219	-104.925	9	Canada	Nunavut	Kitikmeot
CII078-15	BOLD:AAO3425	MG648757	Microplinthus	Microplinthus emeishanicus	29.55	103.37	2342	China	Sichuan	Emei Shan
CJWBP021-15	BOLD:ACS6523		Ornatalcides	Ornatalcides trifidu	NA	NA	NA	Japan		Aichi-Nagoya
CJWBP025-15	BOLD:ACS7158		Acicnemis	Acicnemis palliata	NA	NA	NA	Japan		Aichi-Nagoya
CJWBP055-15	BOLD:ACS5369		Pimelocerus	Pimelocerus elongatus	NA	NA	NA	Japan		Aichi-Nagoya
CJWBP063-15	BOLD:ACS6523		Ornatalcides	Ornatalcides trifidu	NA	NA	NA	Japan		Aichi-Nagoya
CJWBP094-15	BOLD:ACS3279		Protacalles	Protacalles monticola	NA	NA	NA	Japan		Mie-Kihoku-chyo
CJWBP095-15	BOLD:ACS3745		Acicnemis	Acicnemis dorsonigrita	NA	NA	NA	Japan		Aichi-Toyohashi-shi
CJWBP096-15	BOLD:ACS3745		Acicnemis	Acicnemis dorsonigrita	NA	NA	NA	Japan		Aichi-Toyohashi-shi
CJWBP097-15	BOLD:ACS4136		Acicnemis	Acicnemis kiotoensis	NA	NA	NA	Japan		Aichi-Toyohashi-shi
CJWBP098-15	BOLD:ACS7157		Acicnemis	Acicnemis sauteri	NA	NA	NA	Japan		Aichi-Toyohashi-shi
CJWBP106-15	BOLD:ACS3279		Protacalles	Protacalles monticola	NA	NA	NA	Japan		Mie-Kihoku-chyo
CJWBP107-15	BOLD:ACS4818		Otibazo	Otibazo morimotoi	NA	NA	NA	Japan		Aichi-Toyohashi-shi
CJWBP108-15	BOLD:ACS4818		Otibazo	Otibazo morimotoi	NA	NA	NA	Japan		Aichi-Toyohashi-shi
CJWBP110-15	BOLD:ACS4819		Otibazo	Otibazo morimotoi	NA	NA	NA	Japan		Aichi-Shinshiro-shi
CJWBP111-15	BOLD:ACS4819		Otibazo	Otibazo morimotoi	NA	NA	NA	Japan		Aichi-Shinshiro-shi
CJWBP115-15	BOLD:ACS4817		Otibazo	Otibazo morimotoi	NA	NA	NA	Japan		Aichi-Seto-shi
CJWBP116-15	BOLD:ACS4817		Otibazo	Otibazo morimotoi	NA	NA	NA	Japan		Aichi-Seto-shi
CJWBP117-15	BOLD:ACS4818		Otibazo	Otibazo morimotoi	NA	NA	NA	Japan		Aichi-Toyohashi-shi
CJWBP118-15	BOLD:ACS4818		Otibazo	Otibazo morimotoi	NA	NA	NA	Japan		Aichi-Toyohashi-shi
CJWBP137-15	BOLD:ACS4817		Otibazo	Otibazo morimotoi	NA	NA	NA	Japan		Aichi-Toyota-shi
CJWBP153-15	BOLD:ACS4818		Otibazo	Otibazo morimotoi	NA	NA	NA	Japan		Aichi-Toyohashi-shi
CJWBP154-15	BOLD:ACS4818		Otibazo	Otibazo morimotoi	NA	NA	NA	Japan		Aichi-Toyohashi-shi
CJWBP155-15	BOLD:ACS4817		Otibazo	Otibazo morimotoi	NA	NA	NA	Japan		Aichi-Toyota-shi
CJWBP157-16	BOLD:ACS4817		Otibazo	Otibazo morimotoi	NA	NA	NA	Japan		Aichi
CJWBP158-16	BOLD:ACS4817		Otibazo	Otibazo morimotoi	NA	NA	NA	Japan		Aichi
CJWBP159-16	BOLD:ACS4817		Otibazo	Otibazo morimotoi	NA	NA	NA	Japan		Aichi
CJWBP160-16	BOLD:ACZ6494		Otibazo	Otibazo nagasakiensis	NA	NA	NA	Japan		Nagasaki
CJWBP161-16	BOLD:ACZ6494		Otibazo	Otibazo nagasakiensis	NA	NA	NA	Japan		Nagasaki
CJWBP162-16	BOLD:ACZ6494		Otibazo	Otibazo nagasakiensis	NA	NA	NA	Japan		Nagasaki
CJWBP163-16	BOLD:ACZ6494		Otibazo	Otibazo nagasakiensis	NA	NA	NA	Japan		Nagasaki
CJWBP164-16	BOLD:ACZ6150		Otibazo	Otibazo morimotoi	NA	NA	NA	Japan		Osaka
CJWBP165-16	BOLD:ACZ6150		Otibazo	Otibazo morimotoi	NA	NA	NA	Japan		Osaka
CNCCF1778-12	BOLD:ACA7603		Sthereus	Sthereus horridus	53.9998	-125.003	NA	Canada	British Columbia
CNCCF1779-12	BOLD:ACA7603		Sthereus	Sthereus horridus	53.9998	-125.003	NA	Canada	British Columbia
CNCCF1823-12	BOLD:ACA6003		Conotrachelus	Conotrachelus juglandis	49.2501	-84.4998	NA	Canada	Ontario
CNCCF1858-12	BOLD:AAG5243		Hylobius	Hylobius pales	45.0002	-62.9987	NA	Canada	Nova Scotia
CNCCF1867-12	BOLD:AAG5241		Hylobius	Hylobius warreni	54.0001	-106.001	NA	Canada	Saskatchewan
CNCCH1295-12	BOLD:ACA6440		Rhyssomatus	Rhyssomatus lineaticollis	52.0002	-71.9991	NA	Canada	Quebec
CNFDA004-14	BOLD:ACL9794	KR121182	Pissodes	Pissodes rotundatus	45.5894	-64.9556	61	Canada	New Brunswick	Fundy National Park
CNFDG353-14	BOLD:ACL7792	KR122295	Pissodes	Pissodes similis	45.5894	-64.9556	61	Canada	New Brunswick	Fundy National Park
CNFDH036-14	BOLD:ACL9794	KR122434	Pissodes	Pissodes rotundatus	45.5894	-64.9556	61	Canada	New Brunswick	Fundy National Park
CNFDO753-14	BOLD:ACL9794	KR129132	Pissodes	Pissodes rotundatus	45.5894	-64.9556	61	Canada	New Brunswick	Fundy National Park
CNFDO754-14	BOLD:ACL7792	KR119314	Pissodes	Pissodes similis	45.5894	-64.9556	61	Canada	New Brunswick	Fundy National Park
CNGBE626-14	BOLD:ACA6003	KR119168	Conotrachelus	Conotrachelus juglandis	44.8515	-79.8744	177	Canada	Ontario	Georgian Bay Islands National Park
CNGBK1549-14	BOLD:ACA6003	KR119645	Conotrachelus	Conotrachelus juglandis	44.8515	-79.8744	177	Canada	Ontario	Georgian Bay Islands National Park
CNGIA106-12	BOLD:ACA7603	KM842543	Sthereus	Sthereus horridus	48.673	-123.429	0	Canada	British Columbia	Gulf Islands National Park Reserve
CNGIG022-12	BOLD:ACA7603	KM846789	Sthereus	Sthereus horridus	48.673	-123.429	0	Canada	British Columbia	Gulf Islands National Park Reserve
CNGIL688-13	BOLD:ACA7603	KM845058	Sthereus	Sthereus horridus	48.673	-123.429	0	Canada	British Columbia	Gulf Islands National Park Reserve
CNGME873-14	BOLD:ACL7792	KR124686	Pissodes	Pissodes similis	49.5686	-57.8302	39	Canada	Newfoundland and Labrador	Gros Morne National Park
CNIVB042-14	BOLD:ACR7332	KR491013	Pissodes	Pissodes strobi	69.169	-140.167	250	Canada	Yukon Territory	Ivvavik National Park
CNKJO056-14	BOLD:ACA6003	KR126026	Conotrachelus	Conotrachelus juglandis	44.4066	-65.2455	116	Canada	Nova Scotia	Kejimkujik National Park
CNLMR1357-14	BOLD:ACL9794	KR121850	Pissodes	Pissodes rotundatus	46.6507	-72.9698	219	Canada	Quebec	La Mauricie National Park
CNPCD028-12	BOLD:ACC3413	KM849108	Sthereus	Sthereus quadrituberculatus	49.048	-125.704	36.969	Canada	British Columbia	Pacific Rim National Park Reserve
CNPCE044-12	BOLD:ACC3413	KM841952	Sthereus	Sthereus quadrituberculatus	49.048	-125.704	36.969	Canada	British Columbia	Pacific Rim National Park Reserve
CNPCE045-12	BOLD:ACC3413	KM844156	Sthereus	Sthereus quadrituberculatus	49.048	-125.704	36.969	Canada	British Columbia	Pacific Rim National Park Reserve
CNPCI002-13	BOLD:ACC3413	KM846692	Sthereus	Sthereus quadrituberculatus	49.048	-125.704	36.969	Canada	British Columbia	Pacific Rim National Park Reserve
CNPED1529-14	BOLD:ACL8324	KR120040	Pissodes	Pissodes rotundatus	46.4123	-63.085	6	Canada	Prince Edward Island	Prince Edward Island National Park
CNPRC022-15	BOLD:ACC3413	MF640382	Sthereus	Sthereus quadrituberculatus	49.027	-125.647	21	Canada	British Columbia	Pacific Rim National Park
CNPRQ501-15	BOLD:ACC3413	MF641586	Sthereus	Sthereus quadrituberculatus	49.027	-125.647	21	Canada	British Columbia	Pacific Rim National Park
CNSLA149-12	BOLD:ACB1098	KM847743	Conotrachelus	Conotrachelus aratus	44.475	-75.865	117	Canada	Ontario	Thousand Islands National Park
CNSLA151-12	BOLD:ACB1098	KM848737	Conotrachelus	Conotrachelus aratus	44.475	-75.865	117	Canada	Ontario	Thousand Islands National Park
CNSLA157-12	BOLD:ACB1098	KM848476	Conotrachelus	Conotrachelus aratus	44.475	-75.865	117	Canada	Ontario	Thousand Islands National Park
CNSLA158-12	BOLD:ACB1097	KM847807	Conotrachelus	Conotrachelus schoofi	44.475	-75.865	117	Canada	Ontario	Thousand Islands National Park
CNSLA159-12	BOLD:ACY2140	KM843147	Conotrachelus	Conotrachelus elegans	44.475	-75.865	117	Canada	Ontario	Thousand Islands National Park
CNSLA160-12	BOLD:ACB1098	KM846022	Conotrachelus	Conotrachelus aratus	44.475	-75.865	117	Canada	Ontario	Thousand Islands National Park
CNSLA164-12	BOLD:ACB1097	KM847079	Conotrachelus	Conotrachelus schoofi	44.475	-75.865	117	Canada	Ontario	Thousand Islands National Park
CNSLA165-12	BOLD:ACB1098	KM850631	Conotrachelus	Conotrachelus aratus	44.475	-75.865	117	Canada	Ontario	Thousand Islands National Park
CNSLA167-12	BOLD:ACY2140	KM843498	Conotrachelus	Conotrachelus elegans	44.475	-75.865	117	Canada	Ontario	Thousand Islands National Park
CNSLB268-12	BOLD:ACB1098	KM848643	Conotrachelus	Conotrachelus aratus	44.475	-75.865	117	Canada	Ontario	Thousand Islands National Park
CNSLB276-12	BOLD:ACB1098	KM845376	Conotrachelus	Conotrachelus aratus	44.475	-75.865	117	Canada	Ontario	Thousand Islands National Park
CNSLB278-12	BOLD:ACB1097	KM849223	Conotrachelus	Conotrachelus schoofi	44.475	-75.865	117	Canada	Ontario	Thousand Islands National Park
CNSLB283-12	BOLD:ACB1098	KM845135	Conotrachelus	Conotrachelus aratus	44.475	-75.865	117	Canada	Ontario	Thousand Islands National Park
CNSLF081-12	BOLD:ACB1098	KM844270	Conotrachelus	Conotrachelus aratus	44.475	-75.865	117	Canada	Ontario	Thousand Islands National Park
CNSLG006-12	BOLD:ACB1098	KM841519	Conotrachelus	Conotrachelus aratus	44.475	-75.865	117	Canada	Ontario	Thousand Islands National Park
CNSLG007-12	BOLD:ACB1098	KM842787	Conotrachelus	Conotrachelus aratus	44.475	-75.865	117	Canada	Ontario	Thousand Islands National Park
CNSLG008-12	BOLD:ACB1098	KM841474	Conotrachelus	Conotrachelus aratus	44.475	-75.865	117	Canada	Ontario	Thousand Islands National Park
CNSLG009-12	BOLD:ACB1098	KM850338	Conotrachelus	Conotrachelus aratus	44.475	-75.865	117	Canada	Ontario	Thousand Islands National Park
CNSLG012-12	BOLD:ACB1098	KM846262	Conotrachelus	Conotrachelus aratus	44.475	-75.865	117	Canada	Ontario	Thousand Islands National Park
CNSLH003-12	BOLD:ACB1098	KM850062	Conotrachelus	Conotrachelus aratus	44.475	-75.865	117	Canada	Ontario	Thousand Islands National Park
CNSLH004-12	BOLD:ACB1098	KM850518	Conotrachelus	Conotrachelus aratus	44.475	-75.865	117	Canada	Ontario	Thousand Islands National Park
CNSLH196-12	BOLD:ACB1098	KM850016	Conotrachelus	Conotrachelus aratus	44.475	-75.865	117	Canada	Ontario	Thousand Islands National Park
CNSLH197-12	BOLD:ACB1098	KM846356	Conotrachelus	Conotrachelus aratus	44.475	-75.865	117	Canada	Ontario	Thousand Islands National Park
CNSLH202-12	BOLD:ACB1098	KM844726	Conotrachelus	Conotrachelus aratus	44.475	-75.865	117	Canada	Ontario	Thousand Islands National Park
CNSLI156-12	BOLD:ACB1098	KM850470	Conotrachelus	Conotrachelus aratus	44.475	-75.865	117	Canada	Ontario	Thousand Islands National Park
CNSLI157-12	BOLD:ACB1098	KM842672	Conotrachelus	Conotrachelus aratus	44.475	-75.865	117	Canada	Ontario	Thousand Islands National Park
CNSLI158-12	BOLD:ACB1098	KM850687	Conotrachelus	Conotrachelus aratus	44.475	-75.865	117	Canada	Ontario	Thousand Islands National Park
CNSLI159-12	BOLD:ACB1098	KM846431	Conotrachelus	Conotrachelus aratus	44.475	-75.865	117	Canada	Ontario	Thousand Islands National Park
CNSLI160-12	BOLD:ACB1097	KM842478	Conotrachelus	Conotrachelus schoofi	44.475	-75.865	117	Canada	Ontario	Thousand Islands National Park
CNSLI161-12	BOLD:ACB1098	KM849302	Conotrachelus	Conotrachelus aratus	44.475	-75.865	117	Canada	Ontario	Thousand Islands National Park
CNSLI162-12	BOLD:ACB1098	KM850276	Conotrachelus	Conotrachelus aratus	44.475	-75.865	117	Canada	Ontario	Thousand Islands National Park
CNSLI163-12	BOLD:ACB1098	KM842707	Conotrachelus	Conotrachelus aratus	44.475	-75.865	117	Canada	Ontario	Thousand Islands National Park
CNSLI164-12	BOLD:ACB1098	KM845804	Conotrachelus	Conotrachelus aratus	44.475	-75.865	117	Canada	Ontario	Thousand Islands National Park
CNSLI165-12	BOLD:ACB1098	KM841561	Conotrachelus	Conotrachelus aratus	44.475	-75.865	117	Canada	Ontario	Thousand Islands National Park
CNSLI167-12	BOLD:ACB1098	KM848455	Conotrachelus	Conotrachelus aratus	44.475	-75.865	117	Canada	Ontario	Thousand Islands National Park
CNSLJ046-12	BOLD:ACB1098	KM842618	Conotrachelus	Conotrachelus aratus	44.475	-75.865	117	Canada	Ontario	Thousand Islands National Park
CNSLJ048-12	BOLD:ACB1098	KM850737	Conotrachelus	Conotrachelus aratus	44.475	-75.865	117	Canada	Ontario	Thousand Islands National Park
CNSLL043-13	BOLD:ACB1098	KM844435	Conotrachelus	Conotrachelus aratus	44.475	-75.865	117	Canada	Ontario	Thousand Islands National Park
CNSLL044-13	BOLD:ACB1098	KM847185	Conotrachelus	Conotrachelus aratus	44.475	-75.865	117	Canada	Ontario	Thousand Islands National Park
CNSLL045-13	BOLD:ACB1098	KM846397	Conotrachelus	Conotrachelus aratus	44.475	-75.865	117	Canada	Ontario	Thousand Islands National Park
CNSLL051-13	BOLD:ACB1098	KM845528	Conotrachelus	Conotrachelus aratus	44.475	-75.865	117	Canada	Ontario	Thousand Islands National Park
CNSLL052-13	BOLD:ACB1098	KM843772	Conotrachelus	Conotrachelus aratus	44.475	-75.865	117	Canada	Ontario	Thousand Islands National Park
CNSLL053-13	BOLD:ACB1098	KM843812	Conotrachelus	Conotrachelus aratus	44.475	-75.865	117	Canada	Ontario	Thousand Islands National Park
CNSLL062-13	BOLD:ACB1098	KM850087	Conotrachelus	Conotrachelus aratus	44.475	-75.865	117	Canada	Ontario	Thousand Islands National Park
CNSLM120-13	BOLD:ACB1098	KM848873	Conotrachelus	Conotrachelus aratus	44.475	-75.865	117	Canada	Ontario	Thousand Islands National Park
CNSLO351-13	BOLD:ACB1098	KM844557	Conotrachelus	Conotrachelus aratus	44.475	-75.865	117	Canada	Ontario	Thousand Islands National Park
CNSLR047-13	BOLD:ACB1098	KM848984	Conotrachelus	Conotrachelus aratus	44.475	-75.865	117	Canada	Ontario	Thousand Islands National Park
CNSLR067-13	BOLD:ACB1098	KM844388	Conotrachelus	Conotrachelus aratus	44.475	-75.865	117	Canada	Ontario	Thousand Islands National Park
CNSLR069-13	BOLD:ACB1098	KM843520	Conotrachelus	Conotrachelus aratus	44.475	-75.865	117	Canada	Ontario	Thousand Islands National Park
CNTIB176-15	BOLD:ABA6367	MF639662	Conotrachelus	Conotrachelus nenuphar	44.453	-75.865	91	Canada	Ontario	Thousand Islands National Park
CNYOA151-15	BOLD:ADL1710	KR916677	Pissodes	Pissodes rotundatus	51.365	-116.528	NA	Canada	British Columbia	Yoho National Park
CNYOB999-15	BOLD:ADL0336	MF637039	Pissodes	Pissodes rotundatus	51.365	-116.528	NA	Canada	British Columbia	Yoho National Park
CNYOI149-15	BOLD:ADL0336	KR914842	Pissodes	Pissodes rotundatus	51.365	-116.528	NA	Canada	British Columbia	Yoho National Park
CNYOL491-15	BOLD:ACL8324	MF635533	Pissodes	Pissodes rotundatus	51.365	-116.528	NA	Canada	British Columbia	Yoho National Park
COLFB187-12	BOLD:AAK3643	KJ963726	Hylobius	Hylobius abietis	65.132	25.9466	NA	Finland	Northern Ostrobothnia	Ostrobottnia ouluensis
COLFB224-12	BOLD:ABW5804	KJ964435	Pissodes	Pissodes validirostris	64.2437	30.379	NA	Finland	Kainuu	Ostrobottnia kajanensis
COLFC563-12	BOLD:AAK3643	KJ964293	Hylobius	Hylobius abietis	67.5188	23.7909	NA	Finland	Lapland	Lapponia kittilensis
COLFC737-12	BOLD:ABW9531	KJ962200	Hylobius	Hylobius piceus	58.278	27.328	NA	Estonia
COLFC775-12	BOLD:AAK3643	KJ966441	Hylobius	Hylobius abietis	65.0633	25.4712	NA	Finland	Northern Ostrobothnia	Ostrobottnia ouluensis
COLFD169-12	BOLD:AAM0017	KJ966283	Trachodes	Trachodes hispidus	60.1899	25.1371	NA	Finland	Uusimaa	Nylandia
COLFD504-12	BOLD:ACE2343	KJ965145	Pissodes	Pissodes piniphilus	66.3375	29.5259	NA	Finland		Regio kuusamoensis
COLFD505-12	BOLD:ACE2630	KJ963507	Pissodes	Pissodes pini	66.3375	29.5259	NA	Finland		Regio kuusamoensis
COLFD506-12	BOLD:ACE2630	KJ962640	Pissodes	Pissodes pini	66.3375	29.5259	NA	Finland		Regio kuusamoensis
COLFD512-12	BOLD:ACE2630	KJ963528	Pissodes	Pissodes pini	60.2458	19.822	NA	Finland	Aland Islands	Alandia
COLFD655-12	BOLD:AAM0017	KJ964772	Trachodes	Trachodes hispidus	60.1505	24.5603	NA	Finland		Nylandia
COLFD677-12	BOLD:ABW5804	KJ962005	Pissodes	Pissodes validirostris	59.8248	23.0098	NA	Finland		Nylandia
COLFD684-12	BOLD:ABW5804	KJ966092	Pissodes	Pissodes validirostris	59.8248	23.0098	NA	Finland		Nylandia
COLFD687-12	BOLD:ACE1004	KJ962385	Pissodes	Pissodes validirostris	59.8248	23.0098	NA	Finland		Nylandia
COLFE002-12	BOLD:ABW5804	KJ962227	Pissodes	Pissodes validirostris	61.827	27.627	NA	Finland		Savonia australis
COLFE029-12	BOLD:ABW9531	KJ965914	Hylobius	Hylobius piceus	60.154	24.559	NA	Finland		Nylandia
COLFE587-13	BOLD:AAK3643	KJ966423	Hylobius	Hylobius abietis	61.447	27.391	NA	Finland		Savonia australis
COLFE654-13	BOLD:AAK3643	KJ964781	Hylobius	Hylobius abietis	61.879	25.288	NA	Finland		Tavastia australis
COLFE888-13	BOLD:ACG1258	KJ963019	Pissodes	Pissodes harcyniae	65.882	25.062	NA	Finland		Ostrobottnia ultima
COLFE908-13	BOLD:ACG1258	KJ963137	Pissodes	Pissodes harcyniae	66.772	28.784	NA	Finland		Regio kuusamoensis
COLFG076-13	BOLD:AAO3414	KJ963848	Trachodes	Trachodes hispidus	60.0495	19.9829	NA	Finland	Aland Islands	Alandia
COLFG258-13	BOLD:AAK3643	KJ965457	Hylobius	Hylobius abietis	58.1532	26.2793	NA	Estonia		Tartumaa
COLFG484-14	BOLD:ACO9599	MZ606986	Lepyrus	Lepyrus arcticus	69.174	21.465	NA	Finland		Lapponia enontekiensis
COLFG662-14	BOLD:ACO9600	MZ633593	Lepyrus	Lepyrus arcticus	69.07	20.759	NA	Finland		Lapponia enontekiensis
COLFH2248-17	BOLD:ACG1258	MZ658498	Pissodes	Pissodes harcyniae	64.9932	29.3058	NA	Finland		Ostrobottnia kajanensis
COLFH413-15	BOLD:ABW5804	MZ629934	Pissodes	Pissodes validirostris	61.469	29.446	NA	Finland		Karelia ladogensis
COLFH779-15	BOLD:AAK3643	MZ660786	Hylobius	Hylobius abietis	60.791	27.561	NA	Finland		Karelia australis
COLFH780-15	BOLD:AAK3643	MZ656902	Hylobius	Hylobius abietis	60.791	27.561	NA	Finland		Karelia australis
COLFH781-15	BOLD:AAK3643	MZ656200	Hylobius	Hylobius abietis	60.791	27.561	NA	Finland		Karelia australis
COLHH1558-18	BOLD:AAK3643		Hylobius	Hylobius abietis	59.4486	6.02121	NA	Norway	Rogaland	Suldal
COLHH1560-18	BOLD:ACE2630		Pissodes	Pissodes pini	59.3325	5.2376	NA	Norway	Rogaland	Karmoey
ELPCG1735-17	BOLD:ACA6003		Conotrachelus	Conotrachelus juglandis	44.5625	-76.552	153	Canada	Ontario	South Frontenac
ELPCG1736-17	BOLD:ACA6003		Conotrachelus	Conotrachelus juglandis	44.5625	-76.552	153	Canada	Ontario	South Frontenac
ELPCG1737-17	BOLD:ACA6003		Conotrachelus	Conotrachelus juglandis	44.5625	-76.552	153	Canada	Ontario	South Frontenac
ELPCG1738-17	BOLD:ACA6003		Conotrachelus	Conotrachelus juglandis	44.5625	-76.552	153	Canada	Ontario	South Frontenac
ELPCG1757-17	BOLD:ACA6003		Conotrachelus	Conotrachelus juglandis	44.5625	-76.552	153	Canada	Ontario	South Frontenac
ELPCG1767-17	BOLD:ACA6003		Conotrachelus	Conotrachelus juglandis	44.5625	-76.552	153	Canada	Ontario	South Frontenac
ELPCG2313-17	BOLD:ACA6003		Conotrachelus	Conotrachelus juglandis	44.5625	-76.552	153	Canada	Ontario	South Frontenac
ELPCG2314-17	BOLD:ACA6003		Conotrachelus	Conotrachelus juglandis	44.5625	-76.552	153	Canada	Ontario	South Frontenac
ELPCG3588-17	BOLD:ACA6003		Conotrachelus	Conotrachelus juglandis	44.5636	-76.5502	155	Canada	Ontario	South Frontenac
ELPCG3591-17	BOLD:ACA6003		Conotrachelus	Conotrachelus juglandis	44.5636	-76.5502	155	Canada	Ontario	South Frontenac
ELPCG3593-17	BOLD:ACA6003		Conotrachelus	Conotrachelus juglandis	44.5636	-76.5502	155	Canada	Ontario	South Frontenac
ELPCG3594-17	BOLD:ACA6003		Conotrachelus	Conotrachelus juglandis	44.5636	-76.5502	155	Canada	Ontario	South Frontenac
ELPCG3596-17	BOLD:ACA6003		Conotrachelus	Conotrachelus juglandis	44.5636	-76.5502	155	Canada	Ontario	South Frontenac
ELPCG466-17	BOLD:ACA6003	MG056659	Conotrachelus	Conotrachelus juglandis	44.5625	-76.552	153	Canada	Ontario	South Frontenac
ELPCG5298-17	BOLD:ACA6003		Conotrachelus	Conotrachelus juglandis	44.5625	-76.552	153	Canada	Ontario	South Frontenac
ELPCG5299-17	BOLD:ACA6003		Conotrachelus	Conotrachelus juglandis	44.5625	-76.552	153	Canada	Ontario	South Frontenac
ELPCG5304-17	BOLD:ACA6003		Conotrachelus	Conotrachelus juglandis	44.5625	-76.552	153	Canada	Ontario	South Frontenac
ELPCG5305-17	BOLD:ACA6003		Conotrachelus	Conotrachelus juglandis	44.5625	-76.552	153	Canada	Ontario	South Frontenac
ELPCG5306-17	BOLD:ACA6003		Conotrachelus	Conotrachelus juglandis	44.5625	-76.552	153	Canada	Ontario	South Frontenac
ELPCG5308-17	BOLD:ACA6003		Conotrachelus	Conotrachelus juglandis	44.5625	-76.552	153	Canada	Ontario	South Frontenac
ELPCG6267-17	BOLD:ACA6003		Conotrachelus	Conotrachelus juglandis	44.5625	-76.552	153	Canada	Ontario	South Frontenac
ELPCG6269-17	BOLD:ACA6003		Conotrachelus	Conotrachelus juglandis	44.5625	-76.552	153	Canada	Ontario	South Frontenac
ELPCG6270-17	BOLD:ACA6003		Conotrachelus	Conotrachelus juglandis	44.5625	-76.552	153	Canada	Ontario	South Frontenac
ELPCG733-17	BOLD:ACA6003	MG057019	Conotrachelus	Conotrachelus juglandis	44.5625	-76.552	153	Canada	Ontario	South Frontenac
ELPCG734-17	BOLD:ACA6003	MG053872	Conotrachelus	Conotrachelus juglandis	44.5625	-76.552	153	Canada	Ontario	South Frontenac
ELPCG735-17	BOLD:ACA6003	MG057881	Conotrachelus	Conotrachelus juglandis	44.5625	-76.552	153	Canada	Ontario	South Frontenac
ELPCG7695-17	BOLD:ACA6003		Conotrachelus	Conotrachelus juglandis	44.563	-76.5507	155	Canada	Ontario	South Frontenac
ELPCG7696-17	BOLD:ACA6003		Conotrachelus	Conotrachelus juglandis	44.563	-76.5507	155	Canada	Ontario	South Frontenac
ELPCG975-17	BOLD:ACA6003		Conotrachelus	Conotrachelus juglandis	44.5625	-76.552	153	Canada	Ontario	South Frontenac
ELPCG979-17	BOLD:ACA6003		Conotrachelus	Conotrachelus juglandis	44.5625	-76.552	153	Canada	Ontario	South Frontenac
ELPCH1828-17	BOLD:ACA6003		Conotrachelus	Conotrachelus juglandis	44.563	-76.552	159	Canada	Ontario	South Frontenac
FBCOA322-10	BOLD:AAK3643	HQ948242	Hylobius	Hylobius abietis	48.267	10.989	516	Germany	Bavaria	Obberbayern
FBCOC008-10	BOLD:AAX5753	HQ954450	Lepyrus	Lepyrus armatus	47.647	12.013	950	Germany	Bavaria	Oberbayern
FBCOC013-10	BOLD:AAK3643	HQ954455	Hylobius	Hylobius abietis	47.647	12.013	950	Germany	Bavaria	Oberbayern
FBCOC156-10	BOLD:AAO3414	HQ954582	Trachodes	Trachodes hispidus	48.1334	10.8839	608	Germany	Bavaria	Oberbayern
FBCOC344-10	BOLD:AAK3643	JF889518	Hylobius	Hylobius abietis	48.2771	10.036	375	Germany	Bavaria	Niederbayern
FBCOD498-11	BOLD:ABA1647	KM440440	Lepyrus	Lepyrus capucinus	51.0786	10.526	310	Germany	Thuringia	Hainich
FBCOE1314-12	BOLD:AAJ5593	KM443619	Adexius	Adexius scrobipennis	48.8069	11.1731	NA	Germany	Bavaria	Neuburg
FBCOF462-12	BOLD:AAK3643	KM450385	Hylobius	Hylobius abietis	49.0283	13.3085	715	Germany	Bavaria	Bayerischer Wald
FBCOG1074-12	BOLD:AAK3643	KM445393	Hylobius	Hylobius abietis	50.9713	12.5228	200	Germany	Thuringia	Leipziger Tieflandsbucht
FBCOG533-12	BOLD:AAK3643	KM450393	Hylobius	Hylobius abietis	49.2038	7.39891	350	Germany	Rhineland-Palatinate	Saarl.-pfaelz. Muschelkalk
FBCOI186-12	BOLD:ACC4917	KM448358	Lepyrus	Lepyrus palustris	46.7597	12.5595	925	Austria	Tyrol	Drautal
FBCOI217-12	BOLD:ACC4917	KM441122	Lepyrus	Lepyrus palustris	46.7734	12.616	855	Austria	Tyrol	Drautal
FBCOI549-12	BOLD:ACC4917	KM439136	Lepyrus	Lepyrus palustris	46.7689	12.5969	880	Austria	Tyrol	Drautal
FBCOI897-12	BOLD:AAO3414	KM440688	Trachodes	Trachodes hispidus	50.7976	4.71622	95	Belgium	West-Vlaanderen	Vlanderen
FBCOI898-12	BOLD:AAO3414	KM452373	Trachodes	Trachodes hispidus	50.7976	4.71622	95	Belgium	West-Vlaanderen	Vlanderen
FCHAR8335-19	BOLD:ACR4393		Lepyrus	Lepyrus labradorensis	69.113	-105.411	23	Canada	Nunavut	Kitikmeot
GBCL15290-13	BOLD:ACH5590	KC476448	Hylobius	Hylobius xiaoi	NA	NA	NA
GBCL15291-13	BOLD:ACH5590	KC476447	Hylobius	Hylobius xiaoi	NA	NA	NA
GBCL15292-13	BOLD:ACH5590	KC476446	Hylobius	Hylobius xiaoi	NA	NA	NA
GBCL15293-13	BOLD:ACH5590	KC476445	Hylobius	Hylobius xiaoi	NA	NA	NA
GBCL15294-13	BOLD:ACH5590	KC476444	Hylobius	Hylobius xiaoi	NA	NA	NA
GBCL24536-15	BOLD:ACV7315	KP664131	Hadramphus	Hadramphus spinipennis	NA	NA	NA	New Zealand		Mangere Island
GBCL24537-15	BOLD:ACV7315	KP664130	Hadramphus	Hadramphus spinipennis	NA	NA	NA	New Zealand		Rangatira Island
GBCL24538-15	BOLD:ACV7315	KP664129	Hadramphus	Hadramphus spinipennis	NA	NA	NA	New Zealand		Mangere Island
GBCL24539-15	BOLD:ACV7315	KP664128	Hadramphus	Hadramphus spinipennis	NA	NA	NA	New Zealand		Rangatira Island
GBCL24540-15	BOLD:ACV7315	KP664127	Hadramphus	Hadramphus spinipennis	NA	NA	NA	New Zealand		Mangere Island
GBCL24541-15	BOLD:ACV7315	KP664126	Hadramphus	Hadramphus spinipennis	NA	NA	NA	New Zealand		Rangatira Island
GBCL24543-15	BOLD:ACV7315	KP664124	Hadramphus	Hadramphus spinipennis	NA	NA	NA	New Zealand		Rangatira Island
GBCL24544-15	BOLD:ACV7315	KP664123	Hadramphus	Hadramphus spinipennis	NA	NA	NA	New Zealand		Mangere Island
GBCL24545-15	BOLD:ACV7315	KP664122	Hadramphus	Hadramphus spinipennis	NA	NA	NA	New Zealand		Rangatira Island
GBCL24547-15	BOLD:ACV7315	KP664120	Hadramphus	Hadramphus spinipennis	NA	NA	NA	New Zealand		Rangatira Island
GBCL24548-15	BOLD:ACV7315	KP664119	Hadramphus	Hadramphus spinipennis	NA	NA	NA	New Zealand		Mangere Island
GBCL24549-15	BOLD:ACV7315	KP664118	Hadramphus	Hadramphus spinipennis	NA	NA	NA	New Zealand		Rangatira Island
GBCL24550-15	BOLD:ACV7315	KP664117	Hadramphus	Hadramphus spinipennis	NA	NA	NA	New Zealand		Mangere Island
GBCL24551-15	BOLD:ACV7315	KP664116	Hadramphus	Hadramphus spinipennis	NA	NA	NA	New Zealand		Rangatira Island
GBCL2715-06	BOLD:AAY3807	U77976	Pissodes	Pissodes strobi	NA	NA	NA
GBCL4247-09	BOLD:AAJ5593	EU286454	Adexius	Adexius scrobipennis	NA	NA	NA	France
GBCL49776-19		KP774511	Lybaeba	Lybaeba sp. SPN53	-33.9	147.2	NA	Australia
GBCL49777-19	BOLD:ADV0177	KP774502	Lybaeba	Lybaeba sp. SPN46	-30.23	115.33	NA	Australia
GBCL49780-19	BOLD:ADK7065	KP774419	Melanterius	Melanterius sp. SPN78	-35.45	148.97	NA	Australia
GBCL49781-19	BOLD:ADJ5992	KP774420	Melanterius	Melanterius sp. SPN78	-41.55	146.98	NA	Australia
GBCL49782-19	BOLD:ADK7065	KP774421	Melanterius	Melanterius sp. SPN78	-41.67	147.25	NA	Australia
GBCL49783-19	BOLD:ADU0287	KP774446	Melanterius	Melanterius sp. SPN68	-16.5	137.53	NA	Australia		NT
GBCL49785-19	BOLD:ADV0178	KP774513	Lybaeba	Lybaeba sp. SPN42	-26.88	150.52	NA	Australia
GBCL49787-19	BOLD:ADK1467	KP774431	Melanterius	Melanterius sp. SPN63	-30.53	152.87	NA	Australia
GBCL49788-19	BOLD:ADK6315	KP774455	Lybaeba	Lybaeba sp. SPN41	-34.82	148.32	NA	Australia
GBCL49789-19	BOLD:ADK6316	KP774466	Lybaeba	Lybaeba sp. SPN41	-29.47	151.3	NA	Australia
GBCL49790-19	BOLD:ADK6315	KP774472	Lybaeba	Lybaeba sp. SPN41	-35.03	150.62	NA	Australia
GBCL49791-19	BOLD:ADK1852	KP774435	Melanterius	Melanterius acaciae	-35.07	150.68	NA	Australia
GBCL49792-19	BOLD:ADT4262	KP774520	Lybaeba	Lybaeba sp. SPN129	-34.88	116.5	NA	Australia
GBCL49794-19	BOLD:ADK2243	KP774407	Melanterius	Melanterius sp. SPN59	-29.57	150.62	NA	Australia
GBCL49795-19	BOLD:ADK2243	KP774410	Melanterius	Melanterius sp. SPN59	-29.52	150.57	NA	Australia
GBCL49796-19	BOLD:ADV0176	KP774499	Lybaeba	Lybaeba sp. SPN48	-31.97	116.07	NA	Australia
GBCL49797-19	BOLD:ADV6933	KP774497	Lybaeba	Lybaeba sp. SPN49	-37.1	142.4	NA	Australia
GBCL49798-19	BOLD:ADU8389	KP774519	Lybaeba	Lybaeba sp. SPN61	-35.03	150.62	NA	Australia
GBCL49799-19	BOLD:ADJ5992	KP774324	Melanterius	Melanterius maculatus	-29.73	152.98	NA	Australia
GBCL49800-19	BOLD:ADJ5992	KP774326	Melanterius	Melanterius maculatus	-35.32	149	NA	Australia
GBCL49801-19	BOLD:ADJ5992	KP774334	Melanterius	Melanterius maculatus	-42.67	146.85	NA	Australia
GBCL49802-19	BOLD:ADJ5992	KP774335	Melanterius	Melanterius maculatus	-42.67	146.85	NA	Australia
GBCL49803-19	BOLD:ADJ5992	KP774341	Melanterius	Melanterius maculatus	-42.73	147.42	NA	Australia
GBCL49804-19	BOLD:ADJ5992	KP774345	Melanterius	Melanterius maculatus	-41.55	146.98	NA	Australia
GBCL49805-19	BOLD:ADJ5992	KP774346	Melanterius	Melanterius maculatus	-42.07	147.45	NA	Australia
GBCL49806-19	BOLD:ADJ5992	KP774347	Melanterius	Melanterius maculatus	-26.7	151.53	NA	Australia
GBCL49807-19	BOLD:ADJ5992	KP774348	Melanterius	Melanterius maculatus	-26.7	151.53	NA	Australia
GBCL49808-19	BOLD:ADJ5992	KP774353	Melanterius	Melanterius maculatus	-28.23	151.15	NA	Australia
GBCL49809-19	BOLD:ADT5881	KP774403	Melanterius	Melanterius costipennis	-42.83	147.48	NA	Australia
GBCL49810-19	BOLD:ADT5881	KP774404	Melanterius	Melanterius costipennis	-34.95	150.5	NA	Australia
GBCL49811-19	BOLD:ADT5881	KP774405	Melanterius	Melanterius costipennis	-38.38	142.78	NA	Australia
GBCL49812-19	BOLD:ADV7277	KP774495	Lybaeba	Lybaeba sp. SPN45	-28.18	151.8	NA	Australia
GBCL49815-19	BOLD:ADS6472	KP774412	Melanterius	Melanterius costatus	-27.05	152.77	NA	Australia
GBCL49817-19	BOLD:ADK1998	KP774399	Melanterius	Melanterius sp. SPN50	-28.38	151.8	NA	Australia
GBCL49819-19	BOLD:ADJ8465	KP774476	Lybaeba	Lybaeba sp. SPN44	-26.42	150.5	NA	Australia
GBCL49820-19	BOLD:ADJ5992	KP774377	Melanterius	Melanterius servulus	-42.77	147.12	NA	Australia
GBCL49821-19	BOLD:ADK7064	KP774384	Melanterius	Melanterius servulus	-30.58	115.1	NA	Australia
GBCL49822-19	BOLD:ADK7064	KP774387	Melanterius	Melanterius servulus	-33.97	121.27	NA	Australia
GBCL49823-19	BOLD:ADJ5992	KP774393	Melanterius	Melanterius servulus	-35.58	138.58	NA	Australia
GBCL49827-19	BOLD:ADK2009	KX774485	Niphades	Niphades castanea	NA	NA	NA	China
GBCL5128-09	BOLD:AAY1968	FJ867843	Heilipodus	Heilipodus argentinicus	NA	NA	NA
GBCL51289-19	BOLD:ADK6087	KX087330	Pantoxystus	Pantoxystus rubricollis	NA	NA	NA
GBCL5150-09	BOLD:AAJ8640	FJ867820	Tranes	Tranes lyteroides	NA	NA	NA
GBCL53473-19	BOLD:ADU5465	MG193339	Conotrachelus	Conotrachelus sp. KM-2017	NA	NA	NA	Panama
GBCL53587-19	BOLD:ACV7315	MH537672	Hadramphus	Hadramphus spinipennis	NA	NA	NA	New Zealand
GBCL53588-19	BOLD:ACV7315	MH537673	Hadramphus	Hadramphus spinipennis	NA	NA	NA	New Zealand
GBCL53589-19	BOLD:ACV7315	MH537674	Hadramphus	Hadramphus spinipennis	NA	NA	NA	New Zealand
GBCL53590-19	BOLD:ACV7315	MH537675	Hadramphus	Hadramphus spinipennis	NA	NA	NA	New Zealand
GBCL53591-19	BOLD:ACV7315	MH537676	Hadramphus	Hadramphus spinipennis	NA	NA	NA	New Zealand
GBCL53592-19	BOLD:ACV7315	MH537677	Hadramphus	Hadramphus spinipennis	NA	NA	NA	New Zealand
GBCL53593-19	BOLD:ACV7315	MH537678	Hadramphus	Hadramphus spinipennis	NA	NA	NA	New Zealand
GBCL53594-19	BOLD:ACV7315	MH537679	Hadramphus	Hadramphus spinipennis	NA	NA	NA	New Zealand
GBCL53595-19	BOLD:ACV7315	MH537680	Hadramphus	Hadramphus spinipennis	NA	NA	NA	New Zealand
GBCL53596-19	BOLD:ACV7315	MH537681	Hadramphus	Hadramphus spinipennis	NA	NA	NA	New Zealand
GBCL53597-19	BOLD:ACV7315	MH537682	Hadramphus	Hadramphus spinipennis	NA	NA	NA	New Zealand
GBCL53598-19	BOLD:ACV7315	MH537683	Hadramphus	Hadramphus spinipennis	NA	NA	NA	New Zealand
GBCL53599-19	BOLD:ACV7315	MH537684	Hadramphus	Hadramphus spinipennis	NA	NA	NA	New Zealand
GBCL53600-19	BOLD:ADV4675	MH537685	Hadramphus	Hadramphus stilbocarpae	NA	NA	NA	New Zealand
GBCL53601-19	BOLD:ADV4675	MH537686	Hadramphus	Hadramphus stilbocarpae	NA	NA	NA	New Zealand
GBCL53665-19	BOLD:AAK3643	MH115471	Hylobius	Hylobius abietis	NA	NA	NA	Bulgaria
GBCL53722-19	BOLD:ADU8695	MH473533	Lepyrus	Lepyrus sp. G312	NA	NA	NA
GBCL53736-19	BOLD:ADT3561	MH537666	Lyperobius	Lyperobius huttoni	NA	NA	NA	New Zealand
GBCL53737-19	BOLD:ADT3561	MH537667	Lyperobius	Lyperobius huttoni	NA	NA	NA	New Zealand
GBCL53738-19	BOLD:ADT3561	MH537668	Lyperobius	Lyperobius huttoni	NA	NA	NA	New Zealand
GBCL53739-19	BOLD:ADT3561	MH537669	Lyperobius	Lyperobius huttoni	NA	NA	NA	New Zealand
GBCL53740-19	BOLD:ADT3561	MH537670	Lyperobius	Lyperobius huttoni	NA	NA	NA	New Zealand
GBCL53741-19	BOLD:ADT3561	MH537671	Lyperobius	Lyperobius huttoni	NA	NA	NA	New Zealand
GBCOC866-12	BOLD:AAK3643	KM441832	Hylobius	Hylobius abietis	50.9237	10.7549	340	Germany	Thuringia	Westthueringer Bergland
GBCOL559-12	BOLD:ABW9531	KM442998	Hylobius	Hylobius piceus	47.1275	11.5051	1400	Austria	Tyrol	Tuxer Alpen
GBCOU1122-13	BOLD:ACI7902	KM450550	Liparus	Liparus germanus	47.6489	10.6258	803	Germany	Bavaria	Moore suedoestl,Seeg
GBCOU1389-13	BOLD:ABW9531	KM447597	Hylobius	Hylobius piceus	46.814	11.333	1820	Italy	Trentino-Alto Adige/Sudtirol	South Tyrol, Texelgruppe
GBCOU1391-13	BOLD:ABW9531	KM445746	Hylobius	Hylobius piceus	46.814	11.333	1820	Italy	South Tyrol	Suedtirol
GBCOU1576-13	BOLD:AAK3643	KM451046	Hylobius	Hylobius abietis	46.777	11.228	605	Italy	Trentino-Alto Adige/Sudtirol	Etschtal
GBCOU1799-13	BOLD:AAK3643	KM447431	Hylobius	Hylobius abietis	46.831	12.387	1950	Austria	Tyrol	Villgratenberge
GBCOU1944-13	BOLD:ABA1647	KM446250	Lepyrus	Lepyrus capucinus	49.966	7.968	80	Germany	Rhineland-Palatinate	Noerdliche Oberrheinebene
GBCOU2444-13	BOLD:ACC4917	KM439187	Lepyrus	Lepyrus palustris	46.629	12.229	1410	Italy	South Tyrol	Suedtirol
GBCOU2885-13	BOLD:AAO3414	KM443605	Trachodes	Trachodes hispidus	46.632	12.424	1500	Italy	Veneto	Sextener Dolomiten
GBCOU3255-13	BOLD:AAO3414	KM445289	Trachodes	Trachodes hispidus	50.792	6.844	150	Germany	North Rhine-Westphalia	Niederrheinische Bucht
GBCOU3590-13	BOLD:AEL0482	KM448550	Lepyrus	Lepyrus palustris	50.851	6.838	80	Germany	North Rhine-Westphalia	Niederrheinische Bucht
GBMIN50809-17	BOLD:ADK1852	KP774434	Melanterius	Melanterius acaciae	-30.18	151.63	NA	Australia		NSW
GBMIN50810-17	BOLD:ADK1852	KP774433	Melanterius	Melanterius acaciae	-30.18	151.63	NA	Australia		NSW
GBMIN50811-17	BOLD:ADK1852	KP774432	Melanterius	Melanterius acaciae	-30.18	151.63	NA	Australia		NSW
GBMIN50812-17	BOLD:ADK1852	KP774438	Melanterius	Melanterius acaciae	-35.07	150.52	NA	Australia		NSW
GBMIN50813-17	BOLD:ADK1852	KP774437	Melanterius	Melanterius acaciae	-35.07	150.57	NA	Australia		NSW
GBMIN50814-17	BOLD:ADK1852	KP774436	Melanterius	Melanterius acaciae	-35.07	150.68	NA	Australia		NSW
GBMIN50815-17	BOLD:ADK1852	KP774441	Melanterius	Melanterius acaciae	-35.22	150.43	NA	Australia		ACT
GBMIN50816-17	BOLD:ADK1852	KP774440	Melanterius	Melanterius acaciae	-35.43	150.4	NA	Australia		NSW
GBMIN50817-17	BOLD:ADK1852	KP774439	Melanterius	Melanterius acaciae	-35.47	150.33	NA	Australia		NSW
GBMIN50819-17	BOLD:ADJ7314	KP774442	Melanterius	Melanterius elusus	-28.92	151.2	NA	Australia		NSW
GBMIN50820-17	BOLD:ADK3561	KP774406	Melanterius	Melanterius inconspicuus	-26.65	151.68	NA	Australia		QLD
GBMIN50821-17	BOLD:ADJ5992	KP774349	Melanterius	Melanterius maculatus	-26.88	150.27	NA	Australia		QLD
GBMIN50822-17	BOLD:ADJ5992	KP774350	Melanterius	Melanterius maculatus	-27.02	150.73	NA	Australia		QLD
GBMIN50823-17	BOLD:ADJ5992	KP774351	Melanterius	Melanterius maculatus	-27.02	150.73	NA	Australia		QLD
GBMIN50824-17	BOLD:ADJ5992	KP774352	Melanterius	Melanterius maculatus	-27.03	150.75	NA	Australia		QLD
GBMIN50825-17	BOLD:ADJ5992	KP774354	Melanterius	Melanterius maculatus	-27.07	150.8	NA	Australia		QLD
GBMIN50826-17	BOLD:ADJ5992	KP774333	Melanterius	Melanterius maculatus	-34.85	148.28	NA	Australia		NSW
GBMIN50827-17	BOLD:ADJ5992	KP774360	Melanterius	Melanterius maculatus	-35.02	150.62	NA	Australia		NSW
GBMIN50828-17	BOLD:ADJ5992	KP774361	Melanterius	Melanterius maculatus	-35.03	150.55	NA	Australia		NSW
GBMIN50829-17	BOLD:ADJ5992	KP774362	Melanterius	Melanterius maculatus	-35.03	150.55	NA	Australia		NSW
GBMIN50830-17	BOLD:ADJ5992	KP774359	Melanterius	Melanterius maculatus	-35.03	150.62	NA	Australia		NSW
GBMIN50831-17	BOLD:ADJ5992	KP774358	Melanterius	Melanterius maculatus	-35.07	150.52	NA	Australia		NSW
GBMIN50832-17	BOLD:ADJ5992	KP774356	Melanterius	Melanterius maculatus	-35.07	150.52	NA	Australia		NSW
GBMIN50833-17	BOLD:ADJ5992	KP774357	Melanterius	Melanterius maculatus	-35.07	150.52	NA	Australia		NSW
GBMIN50834-17	BOLD:ADJ5992	KP774355	Melanterius	Melanterius maculatus	-35.07	150.57	NA	Australia		NSW
GBMIN50835-17	BOLD:ADJ5992	KP774329	Melanterius	Melanterius maculatus	-35.28	149.07	NA	Australia		ACT
GBMIN50836-17	BOLD:ADJ5992	KP774328	Melanterius	Melanterius maculatus	-35.28	149.07	NA	Australia		ACT
GBMIN50837-17	BOLD:ADJ5992	KP774325	Melanterius	Melanterius maculatus	-35.28	149.07	NA	Australia		ACT
GBMIN50838-17	BOLD:ADJ5992	KP774327	Melanterius	Melanterius maculatus	-35.28	149.07	NA	Australia		ACT
GBMIN50839-17	BOLD:ADJ5992	KP774332	Melanterius	Melanterius maculatus	-35.38	147.65	NA	Australia		NSW
GBMIN50840-17	BOLD:ADJ5992	KP774368	Melanterius	Melanterius maculatus	-35.47	150.33	NA	Australia		NSW
GBMIN50841-17	BOLD:ADJ5992	KP774367	Melanterius	Melanterius maculatus	-35.52	149.05	NA	Australia		ACT
GBMIN50842-17	BOLD:ADJ5992	KP774363	Melanterius	Melanterius maculatus	-35.55	138.6	NA	Australia		SA
GBMIN50843-17	BOLD:ADJ5992	KP774366	Melanterius	Melanterius maculatus	-35.63	149	NA	Australia		ACT
GBMIN50844-17	BOLD:ADJ5992	KP774365	Melanterius	Melanterius maculatus	-35.97	137.17	NA	Australia		SA
GBMIN50845-17	BOLD:ADJ5992	KP774331	Melanterius	Melanterius maculatus	-37.83	145.1	NA	Australia		VIC
GBMIN50846-17	BOLD:ADJ5992	KP774330	Melanterius	Melanterius maculatus	-37.83	145.1	NA	Australia		VIC
GBMIN50847-17	BOLD:ADJ5992	KP774364	Melanterius	Melanterius maculatus	-41.2	146.82	NA	Australia		TAS
GBMIN50848-17	BOLD:ADJ5992	KP774342	Melanterius	Melanterius maculatus	-42.42	147.13	NA	Australia		TAS
GBMIN50849-17	BOLD:ADJ5992	KP774343	Melanterius	Melanterius maculatus	-42.7	146.88	NA	Australia		TAS
GBMIN50850-17	BOLD:ADJ5992	KP774344	Melanterius	Melanterius maculatus	-42.7	146.88	NA	Australia		TAS
GBMIN50851-17	BOLD:ADJ5992	KP774336	Melanterius	Melanterius maculatus	-42.7	146.88	NA	Australia		TAS
GBMIN50852-17	BOLD:ADJ5992	KP774340	Melanterius	Melanterius maculatus	-42.73	147.42	NA	Australia		TAS
GBMIN50853-17	BOLD:ADJ5992	KP774337	Melanterius	Melanterius maculatus	-42.77	147.4	NA	Australia		TAS
GBMIN50854-17	BOLD:ADJ5992	KP774338	Melanterius	Melanterius maculatus	-42.77	147.4	NA	Australia		TAS
GBMIN50855-17	BOLD:ADJ5992	KP774339	Melanterius	Melanterius maculatus	-42.77	147.4	NA	Australia		TAS
GBMIN50856-17	BOLD:ADK7064	KP774383	Melanterius	Melanterius servulus	-30.58	115.1	NA	Australia		WA
GBMIN50857-17	BOLD:ADK7064	KP774388	Melanterius	Melanterius servulus	-31.97	116.07	NA	Australia		WA
GBMIN50858-17	BOLD:ADK7064	KP774386	Melanterius	Melanterius servulus	-33.57	119.97	NA	Australia		WA
GBMIN50859-17	BOLD:ADK7064	KP774381	Melanterius	Melanterius servulus	-34.25	117.9	NA	Australia		WA
GBMIN50860-17	BOLD:ADK7064	KP774380	Melanterius	Melanterius servulus	-34.25	117.9	NA	Australia		WA
GBMIN50861-17	BOLD:ADK7064	KP774382	Melanterius	Melanterius servulus	-34.25	117.9	NA	Australia		WA
GBMIN50862-17	BOLD:ADK7064	KP774385	Melanterius	Melanterius servulus	-34.4	119	NA	Australia		WA
GBMIN50863-17	BOLD:ADJ5992	KP774392	Melanterius	Melanterius servulus	-35.05	138.72	NA	Australia		SA
GBMIN50864-17	BOLD:ADJ5992	KP774391	Melanterius	Melanterius servulus	-35.05	138.72	NA	Australia		SA
GBMIN50865-17	BOLD:ADJ5992	KP774394	Melanterius	Melanterius servulus	-35.05	138.73	NA	Australia		SA
GBMIN50866-17	BOLD:ADJ5992	KP774389	Melanterius	Melanterius servulus	-35.07	150.52	NA	Australia		NSW
GBMIN50867-17	BOLD:ADJ5992	KP774390	Melanterius	Melanterius servulus	-35.22	150.43	NA	Australia		NSW
GBMIN50868-17	BOLD:ADJ5992	KP774369	Melanterius	Melanterius servulus	-35.32	149	NA	Australia		ACT
GBMIN50869-17	BOLD:ADJ5992	KP774395	Melanterius	Melanterius servulus	-35.97	137.17	NA	Australia		SA
GBMIN50870-17	BOLD:ADJ5992	KP774371	Melanterius	Melanterius servulus	-37.83	145.1	NA	Australia		VIC
GBMIN50871-17	BOLD:ADJ5992	KP774370	Melanterius	Melanterius servulus	-37.83	145.1	NA	Australia		VIC
GBMIN50872-17	BOLD:ADJ5992	KP774373	Melanterius	Melanterius servulus	-41.55	146.98	NA	Australia		TAS
GBMIN50873-17	BOLD:ADJ5992	KP774376	Melanterius	Melanterius servulus	-41.55	146.98	NA	Australia		TAS
GBMIN50874-17	BOLD:ADK7065	KP774379	Melanterius	Melanterius servulus	-41.67	147.25	NA	Australia		TAS
GBMIN50875-17	BOLD:ADJ5992	KP774378	Melanterius	Melanterius servulus	-42.07	147.45	NA	Australia		TAS
GBMIN50876-17	BOLD:ADJ5992	KP774374	Melanterius	Melanterius servulus	-42.42	147.13	NA	Australia		TAS
GBMIN50877-17	BOLD:ADJ5992	KP774372	Melanterius	Melanterius servulus	-42.6	147.68	NA	Australia		TAS
GBMIN50878-17	BOLD:ADJ5992	KP774375	Melanterius	Melanterius servulus	-42.7	146.88	NA	Australia		TAS
GBMIN50879-17	BOLD:ADJ5992	KP774396	Melanterius	Melanterius servulus	-42.77	147.12	NA	Australia		TAS
GBMIN50880-17	BOLD:ADK3560	KP774445	Melanterius	Melanterius sp. SPN130	-23.7	133.87	NA	Australia		NT
GBMIN50882-17	BOLD:ADK4425	KP774413	Melanterius	Melanterius sp. SPN4044	-26.87	150.52	NA	Australia		QLD
GBMIN50884-17	BOLD:ADK1998	KP774397	Melanterius	Melanterius sp. SPN50	-26.5	150.52	NA	Australia		QLD
GBMIN50885-17	BOLD:ADK1998	KP774398	Melanterius	Melanterius sp. SPN50	-26.5	150.52	NA	Australia		QLD
GBMIN50886-17	BOLD:ADK1998	KP774400	Melanterius	Melanterius sp. SPN50	-26.7	151.53	NA	Australia		QLD
GBMIN50887-17	BOLD:ADK1998	KP774402	Melanterius	Melanterius sp. SPN50	-28.4	151.22	NA	Australia		QLD
GBMIN50888-17	BOLD:ADK1998	KP774401	Melanterius	Melanterius sp. SPN50	-29.9	151.3	NA	Australia		NSW
GBMIN50889-17	BOLD:ADK2243	KP774409	Melanterius	Melanterius sp. SPN59	-27.28	150.58	NA	Australia		QLD
GBMIN50890-17	BOLD:ADK2243	KP774411	Melanterius	Melanterius sp. SPN59	-29.52	150.57	NA	Australia		NSW
GBMIN50891-17	BOLD:ADK2243	KP774408	Melanterius	Melanterius sp. SPN59	-29.52	150.57	NA	Australia		NSW
GBMIN50892-17	BOLD:ADK2242	KP774429	Melanterius	Melanterius sp. SPN60	-33.83	147.38	NA	Australia		NSW
GBMIN50893-17	BOLD:ADK2242	KP774428	Melanterius	Melanterius sp. SPN60	-33.85	147.38	NA	Australia		NSW
GBMIN50894-17	BOLD:ADK3559	KP774430	Melanterius	Melanterius sp. SPN63	-30.53	152.87	NA	Australia		NSW
GBMIN50895-17	BOLD:ADK3562	KP774447	Melanterius	Melanterius sp. SPN66	-16.5	137.53	NA	Australia		NT
GBMIN50896-17	BOLD:ADK7065	KP774424	Melanterius	Melanterius sp. SPN73	-34.77	148.72	NA	Australia		NSW
GBMIN50897-17	BOLD:ADJ5992	KP774423	Melanterius	Melanterius sp. SPN73	-42.77	147.4	NA	Australia		TAS
GBMIN50898-17	BOLD:ADJ7275	KP774444	Melanterius	Melanterius sp. SPN74	-27.07	150.83	NA	Australia		QLD
GBMIN50899-17	BOLD:ADJ7275	KP774443	Melanterius	Melanterius sp. SPN74	-29.02	151.48	NA	Australia		NSW
GBMIN50900-17	BOLD:ADK7065	KP774418	Melanterius	Melanterius sp. SPN78	-28.93	151.22	NA	Australia		NSW
GBMIN50901-17	BOLD:ADK7065	KP774417	Melanterius	Melanterius sp. SPN78	-30.5	152.22	NA	Australia		NSW
GBMIN50902-17	BOLD:ADK7065	KP774416	Melanterius	Melanterius sp. SPN78	-41.2	146.82	NA	Australia		TAS
GBMIN51517-17	BOLD:ADK6595	KP774498	Lybaeba	Lybaeba sp. SPN1	-34.4	119	NA	Australia		WA
GBMIN51519-17	BOLD:ADK2462	KP774500	Lybaeba	Lybaeba sp. SPN3253	-33.6	119.88	NA	Australia		WA
GBMIN51520-17	BOLD:ADK6316	KP774449	Lybaeba	Lybaeba sp. SPN41	-26.67	150.18	NA	Australia		QLD
GBMIN51521-17	BOLD:ADK6316	KP774470	Lybaeba	Lybaeba sp. SPN41	-26.78	151.33	NA	Australia		QLD
GBMIN51522-17	BOLD:ADK6315	KP774458	Lybaeba	Lybaeba sp. SPN41	-27.03	150.75	NA	Australia		QLD
GBMIN51523-17	BOLD:ADK6315	KP774469	Lybaeba	Lybaeba sp. SPN41	-27.07	150.93	NA	Australia		QLD
GBMIN51524-17	BOLD:ADK6316	KP774460	Lybaeba	Lybaeba sp. SPN41	-27.28	150.58	NA	Australia		QLD
GBMIN51525-17	BOLD:ADK6317	KP774459	Lybaeba	Lybaeba sp. SPN41	-27.3	150.68	NA	Australia		QLD
GBMIN51526-17	BOLD:ADK6316	KP774457	Lybaeba	Lybaeba sp. SPN41	-28.23	151.15	NA	Australia		QLD
GBMIN51527-17	BOLD:ADK6315	KP774448	Lybaeba	Lybaeba sp. SPN41	-28.38	151.8	NA	Australia		QLD
GBMIN51528-17	BOLD:ADK6316	KP774468	Lybaeba	Lybaeba sp. SPN41	-28.77	151.85	NA	Australia		QLD
GBMIN51529-17	BOLD:ADK6316	KP774467	Lybaeba	Lybaeba sp. SPN41	-28.77	151.85	NA	Australia		QLD
GBMIN51530-17	BOLD:ADK6316	KP774465	Lybaeba	Lybaeba sp. SPN41	-29.47	151.3	NA	Australia		NSW
GBMIN51531-17	BOLD:ADK6316	KP774464	Lybaeba	Lybaeba sp. SPN41	-29.52	150.57	NA	Australia		NSW
GBMIN51532-17	BOLD:ADK6316	KP774462	Lybaeba	Lybaeba sp. SPN41	-29.58	150.68	NA	Australia		NSW
GBMIN51533-17	BOLD:ADK6316	KP774463	Lybaeba	Lybaeba sp. SPN41	-29.87	151.25	NA	Australia		NSW
GBMIN51534-17	BOLD:ADK6316	KP774461	Lybaeba	Lybaeba sp. SPN41	-30.5	152.22	NA	Australia		NSW
GBMIN51535-17	BOLD:ADK6316	KP774456	Lybaeba	Lybaeba sp. SPN41	-32.33	150.48	NA	Australia		NSW
GBMIN51536-17	BOLD:ADK6317	KP774471	Lybaeba	Lybaeba sp. SPN41	-33.9	147.2	NA	Australia		NSW
GBMIN51537-17	BOLD:ADK6314	KP774473	Lybaeba	Lybaeba sp. SPN41	-35.07	150.13	NA	Australia		NSW
GBMIN51538-17	BOLD:ADK6316	KP774453	Lybaeba	Lybaeba sp. SPN41	-35.38	147.65	NA	Australia		NSW
GBMIN51539-17	BOLD:ADK6316	KP774454	Lybaeba	Lybaeba sp. SPN41	-35.5	147.55	NA	Australia		NSW
GBMIN51540-17	BOLD:ADK6316	KP774452	Lybaeba	Lybaeba sp. SPN41	-36.53	146	NA	Australia		VIC
GBMIN51541-17	BOLD:ADK6316	KP774450	Lybaeba	Lybaeba sp. SPN41	-36.62	143.23	NA	Australia		VIC
GBMIN51542-17	BOLD:ADK6316	KP774451	Lybaeba	Lybaeba sp. SPN41	-36.62	143.23	NA	Australia		VIC
GBMIN51543-17	BOLD:ADJ7335	KP774491	Lybaeba	Lybaeba sp. SPN43	-34.18	115.07	NA	Australia		WA
GBMIN51544-17	BOLD:ADJ7335	KP774492	Lybaeba	Lybaeba sp. SPN43	-34.18	115.07	NA	Australia		WA
GBMIN51545-17	BOLD:ADJ7336	KP774490	Lybaeba	Lybaeba sp. SPN43	-34.5	115.98	NA	Australia		WA
GBMIN51546-17	BOLD:ADJ8465	KP774475	Lybaeba	Lybaeba sp. SPN44	-26.42	150.5	NA	Australia		QLD
GBMIN51547-17	BOLD:ADJ8465	KP774474	Lybaeba	Lybaeba sp. SPN44	-26.42	150.5	NA	Australia		QLD
GBMIN51548-17	BOLD:ADJ8465	KP774477	Lybaeba	Lybaeba sp. SPN44	-27.03	150.77	NA	Australia		QLD
GBMIN51549-17	BOLD:ADK2461	KP774494	Lybaeba	Lybaeba sp. SPN45	-37.07	142.77	NA	Australia		VIC
GBMIN51550-17	BOLD:ADJ9639	KP774505	Lybaeba	Lybaeba sp. SPN49	-27.28	150.58	NA	Australia		QLD
GBMIN51551-17	BOLD:ADJ9639	KP774506	Lybaeba	Lybaeba sp. SPN49	-29.57	150.65	NA	Australia		NSW
GBMIN51552-17	BOLD:ADJ9639	KP774503	Lybaeba	Lybaeba sp. SPN49	-32.33	150.48	NA	Australia		NSW
GBMIN51553-17	BOLD:ADJ9639	KP774504	Lybaeba	Lybaeba sp. SPN49	-33.85	147.38	NA	Australia		NSW
GBMIN51555-17	BOLD:ADK2458	KP774518	Lybaeba	Lybaeba sp. SPN52	-29.52	150.57	NA	Australia		NSW
GBMIN51556-17	BOLD:ADJ5845	KP774512	Lybaeba	Lybaeba sp. SPN53	-26.87	150.5	NA	Australia		QLD
GBMIN51557-17	BOLD:ADJ5777	KP774510	Lybaeba	Lybaeba sp. SPN53	-34.25	117.9	NA	Australia		WA
GBMIN51567-17	BOLD:ADK2459	KP774493	Lybaeba	Lybaeba sp. SPN55	-36.2	146.72	NA	Australia		VIC
GBMIN51568-17	BOLD:ADK2460	KP774496	Lybaeba	Lybaeba sp. SPN56	-36.75	143.82	NA	Australia		VIC
GBMIN51569-17	BOLD:ADK8141	KP774514	Lybaeba	Lybaeba squamivaria	-28.23	151.15	NA	Australia		QLD
GBMIN51570-17	BOLD:ADK8141	KP774517	Lybaeba	Lybaeba squamivaria	-28.88	151.13	NA	Australia		NSW
GBMIN51571-17	BOLD:ADK8141	KP774516	Lybaeba	Lybaeba squamivaria	-28.88	151.13	NA	Australia		NSW
GBMIN51572-17	BOLD:ADK8141	KP774515	Lybaeba	Lybaeba squamivaria	-29.57	150.65	NA	Australia		NSW
GBMIN51574-17	BOLD:ADK2009	KX774486	Niphades	Niphades castanea	NA	NA	NA	China		Luotian County, Hubei Province
GBMIN51575-17	BOLD:ADK2009	KX774484	Niphades	Niphades castanea	NA	NA	NA	China		Luotian County, Hubei Province
GBMNA30565-19	BOLD:AAM7706	MK491619	Orthorhinus	Orthorhinus cylindrirostris	NA	NA	NA	Australia
GBMNA39669-19	BOLD:AEA4256	MH819192	Sternuchopsis	Sternuchopsis juglans	NA	NA	NA
GBMNA42187-19	BOLD:AEA8158	MK048165	Etheophanus	Etheophanus striatus	NA	NA	NA
GBMNA42188-19	BOLD:AEA4167	MK048166	Etheophanus	Etheophanus kuscheli	NA	NA	NA
GBMNA42192-19	BOLD:ACV4398	MK048170	Etheophanus	Etheophanus pinguis	NA	NA	NA
GBMNA42193-19	BOLD:AEA6993	MK048171	Etheophanus	Etheophanus striatus	NA	NA	NA
GBMNA42194-19	BOLD:AEA6993	MK048172	Etheophanus	Etheophanus striatus	NA	NA	NA
GBMNA42196-19	BOLD:AEA6992	MK048174	Etheophanus	Etheophanus striatus	NA	NA	NA
GBMNA42197-19	BOLD:AEA6992	MK048175	Etheophanus	Etheophanus striatus	NA	NA	NA
GBMNA42198-19	BOLD:AEA8158	MK048176	Etheophanus	Etheophanus striatus	NA	NA	NA
GBMNA42199-19	BOLD:AEA7325	MK048177	Etheophanus	Etheophanus striatus	NA	NA	NA
GBMNA42200-19	BOLD:AEA8158	MK048178	Etheophanus	Etheophanus striatus	NA	NA	NA
GBMNA42202-19	BOLD:AEA8158	MK048180	Etheophanus	Etheophanus striatus	NA	NA	NA
GBMNA42204-19	BOLD:AEA4167	MK048182	Etheophanus	Etheophanus kuscheli	NA	NA	NA
GBMNA42207-19	BOLD:AEA4167	MK048185	Etheophanus	Etheophanus kuscheli	NA	NA	NA
GBMNA42208-19	BOLD:AEA4167	MK048186	Etheophanus	Etheophanus kuscheli	NA	NA	NA
GBMNA42209-19	BOLD:AEA8158	MK048187	Etheophanus	Etheophanus striatus	NA	NA	NA
GBMNA42211-19	BOLD:AEA3929	MK048189	Etheophanus	Etheophanus striatus	NA	NA	NA
GBMNA42213-19	BOLD:ACV4398	MK048191	Etheophanus	Etheophanus pinguis	NA	NA	NA
GBMNA42214-19	BOLD:ACV4398	MK048192	Etheophanus	Etheophanus pinguis	NA	NA	NA
GBMNA42217-19	BOLD:AEA6993	MK048195	Etheophanus	Etheophanus striatus	NA	NA	NA
GBMNA42218-19	BOLD:AEA7325	MK048196	Etheophanus	Etheophanus striatus	NA	NA	NA
GBMNA42219-19	BOLD:AEA7325	MK048197	Etheophanus	Etheophanus striatus	NA	NA	NA
GBMNA42220-19	BOLD:AEA5659	MK048198	Etheophanus	Etheophanus striatus	NA	NA	NA
GBMNA42221-19	BOLD:AEA5659	MK048199	Etheophanus	Etheophanus striatus	NA	NA	NA
GBMNA42222-19	BOLD:AEA4167	MK048200	Etheophanus	Etheophanus kuscheli	NA	NA	NA
GBMNA42223-19	BOLD:AEA4167	MK048201	Etheophanus	Etheophanus kuscheli	NA	NA	NA
GBMNA42226-19	BOLD:AEA6993	MK048204	Etheophanus	Etheophanus striatus	NA	NA	NA
GBMNA42237-19	BOLD:ACV4398	MK048215	Etheophanus	Etheophanus pinguis	NA	NA	NA
GBMNA42238-19	BOLD:AEA6992	MK048216	Etheophanus	Etheophanus striatus	NA	NA	NA
GBMNA42239-19	BOLD:AEA6992	MK048217	Etheophanus	Etheophanus striatus	NA	NA	NA
GBMNA42243-19	BOLD:AEA6992	MK048221	Etheophanus	Etheophanus striatus	NA	NA	NA
GBMNA42244-19	BOLD:AEA6992	MK048222	Etheophanus	Etheophanus striatus	NA	NA	NA
GBMNA42245-19	BOLD:AEA6993	MK048223	Etheophanus	Etheophanus striatus	NA	NA	NA
GBMNA42246-19	BOLD:AEA6993	MK048224	Etheophanus	Etheophanus striatus	NA	NA	NA
GBMNA42247-19	BOLD:AEA5315	MK048225	Etheophanus	Etheophanus striatus	NA	NA	NA
GBMNA42248-19	BOLD:AEA4357	MK048226	Etheophanus	Etheophanus striatus	NA	NA	NA
GBMNA42249-19	BOLD:AEA4357	MK048227	Etheophanus	Etheophanus striatus	NA	NA	NA
GBMNA42250-19	BOLD:AEA4357	MK048228	Etheophanus	Etheophanus striatus	NA	NA	NA
GBMNA42251-19	BOLD:AEA8158	MK048229	Etheophanus	Etheophanus striatus	NA	NA	NA
GBMNA42252-19	BOLD:AEA8158	MK048230	Etheophanus	Etheophanus striatus	NA	NA	NA
GBMNA42253-19	BOLD:AEA6993	MK048231	Etheophanus	Etheophanus striatus	NA	NA	NA
GBMNA42254-19	BOLD:AEA6993	MK048232	Etheophanus	Etheophanus striatus	NA	NA	NA
GBMNA42255-19	BOLD:AEA5315	MK048233	Etheophanus	Etheophanus striatus	NA	NA	NA
GBMNA42256-19	BOLD:AEA8158	MK048234	Etheophanus	Etheophanus striatus	NA	NA	NA
GBMNA42257-19	BOLD:AEA8158	MK048235	Etheophanus	Etheophanus striatus	NA	NA	NA
GBMNA42258-19	BOLD:AEA8158	MK048236	Etheophanus	Etheophanus striatus	NA	NA	NA
GBMNA42259-19	BOLD:AEA8158	MK048237	Etheophanus	Etheophanus striatus	NA	NA	NA
GBMNA42260-19	BOLD:AEA4356	MK048238	Etheophanus	Etheophanus striatus	NA	NA	NA
GBMNA42261-19	BOLD:AEA4167	MK048239	Etheophanus	Etheophanus kuscheli	NA	NA	NA
GBMNA42262-19	BOLD:AEA6993	MK048240	Etheophanus	Etheophanus striatus	NA	NA	NA
GBMNA42263-19	BOLD:AEA4167	MK048241	Etheophanus	Etheophanus kuscheli	NA	NA	NA
GBMNA42265-19	BOLD:AEA6993	MK048243	Etheophanus	Etheophanus striatus	NA	NA	NA
GBMNA42268-19	BOLD:AEA5659	MK048246	Etheophanus	Etheophanus striatus	NA	NA	NA
GBMNA42271-19	BOLD:AEA6993	MK048249	Etheophanus	Etheophanus striatus	NA	NA	NA
GBMNA42272-19	BOLD:AEA5315	MK048250	Etheophanus	Etheophanus striatus	NA	NA	NA
GBMNA42273-19	BOLD:AEA5315	MK048251	Etheophanus	Etheophanus striatus	NA	NA	NA
GBMNA42274-19	BOLD:AEA5315	MK048252	Etheophanus	Etheophanus striatus	NA	NA	NA
GBMNA42275-19	BOLD:AEA6993	MK048253	Etheophanus	Etheophanus striatus	NA	NA	NA
GBMNA42276-19	BOLD:AEA6993	MK048254	Etheophanus	Etheophanus striatus	NA	NA	NA
GBMNA42277-19	BOLD:AEA8158	MK048255	Etheophanus	Etheophanus striatus	NA	NA	NA
GBMNA42278-19	BOLD:AEA8158	MK048256	Etheophanus	Etheophanus striatus	NA	NA	NA
GBMNA42279-19	BOLD:AEA8158	MK048257	Etheophanus	Etheophanus striatus	NA	NA	NA
GBMNA42280-19	BOLD:AEA8158	MK048258	Etheophanus	Etheophanus striatus	NA	NA	NA
GBMNA42281-19	BOLD:ACV4398	MK048259	Etheophanus	Etheophanus pinguis	NA	NA	NA
GBMNA42282-19	BOLD:ACV4398	MK048260	Etheophanus	Etheophanus pinguis	NA	NA	NA
GBMNA48778-19	BOLD:AEA4256	NC041669	Sternuchopsis	Sternuchopsis juglans	NA	NA	NA
GBMNA9706-19	BOLD:ACH5590	JX847496	Hylobius	Hylobius xiaoi	NA	NA	NA
GBMNB25207-20	BOLD:AED9691	MN178125	Conotrachelus	Conotrachelus myrciariae	-22.7614	-47.59	NA	Brazil
GBMNB25208-20	BOLD:AED9691	MN178126	Conotrachelus	Conotrachelus myrciariae	-22.7614	-47.59	NA	Brazil
GBMNC62596-20	BOLD:ACI7902	MN580464	Liparus	Liparus germanus	NA	NA	NA	Austria
GBMNC62597-20	BOLD:ACZ0853	MN580463	Liparus	Liparus glabrirostris	NA	NA	NA	Slovenia
GBMNC62598-20	BOLD:ACZ0853	MN580462	Liparus	Liparus glabrirostris	NA	NA	NA	Slovenia
GBMNC62599-20	BOLD:ACZ0853	MN580461	Liparus	Liparus glabrirostris	NA	NA	NA	Slovenia
GBMNC62600-20	BOLD:ACZ0853	MN580460	Liparus	Liparus glabrirostris	NA	NA	NA	Austria
GBMNC62601-20	BOLD:ACZ0853	MN580459	Liparus	Liparus glabrirostris	NA	NA	NA	Austria
GBMNC62602-20	BOLD:ACZ0853	MN580458	Liparus	Liparus glabrirostris	NA	NA	NA	Austria
GBMNC62603-20	BOLD:ACZ0853	MN580457	Liparus	Liparus glabrirostris	NA	NA	NA	Austria
GBMNC62604-20	BOLD:AEG0797	MN580456	Liparus	Liparus glabrirostris	NA	NA	NA	Poland
GBMNC62605-20	BOLD:AEG0797	MN580455	Liparus	Liparus glabrirostris	NA	NA	NA	Poland
GBMNC62606-20	BOLD:AEG0797	MN580454	Liparus	Liparus glabrirostris	NA	NA	NA	Poland
GBMNC62607-20	BOLD:AEG0797	MN580453	Liparus	Liparus glabrirostris	NA	NA	NA	Romania
GBMNC62608-20	BOLD:AEG0797	MN580452	Liparus	Liparus glabrirostris	NA	NA	NA	Poland
GBMNC62609-20	BOLD:AEG0797	MN580451	Liparus	Liparus glabrirostris	NA	NA	NA	Poland
GBMNC62610-20	BOLD:AEG0796	MN580450	Liparus	Liparus glabrirostris	NA	NA	NA	Romania
GBMNC62611-20	BOLD:AEG0797	MN580449	Liparus	Liparus glabrirostris	NA	NA	NA	Romania
GBMNC62612-20	BOLD:AEG0797	MN580448	Liparus	Liparus glabrirostris	NA	NA	NA	Slovakia
GBMNC62613-20	BOLD:AEG0797	MN580447	Liparus	Liparus glabrirostris	NA	NA	NA	Slovakia
GBMNC62614-20	BOLD:AEG0797	MN580446	Liparus	Liparus glabrirostris	NA	NA	NA	Poland
GBMNC62615-20	BOLD:AEG0797	MN580445	Liparus	Liparus glabrirostris	NA	NA	NA	Poland
GBMNC62616-20	BOLD:AEG0797	MN580444	Liparus	Liparus glabrirostris	NA	NA	NA	Poland
GBMNC62617-20	BOLD:AEG0797	MN580443	Liparus	Liparus glabrirostris	NA	NA	NA	Poland
GBMNC63644-20	BOLD:AEG6711	MT270408	Ozopherus	Ozopherus muricatus	-10.21	-63.82	NA	Brazil
GBMNC63938-20	BOLD:AEF4642	MN521067	Melanterius	Melanterius sp. SAEVG Morph0308	NA	NA	NA	India
GBMND2422-21	BOLD:AEH4674	LR881433	Aclees	Aclees aenigmaticus	NA	NA	NA	Taiwan
GBMND2423-21	BOLD:AEH4674	LR881434	Aclees	Aclees aenigmaticus	NA	NA	NA	Taiwan
GBMND2424-21	BOLD:AEH4674	LR881435	Aclees	Aclees aenigmaticus	NA	NA	NA	Taiwan
GBMND2425-21	BOLD:AEH4674	LR881436	Aclees	Aclees aenigmaticus	NA	NA	NA	Taiwan
GBMND2426-21	BOLD:AEH4674	LR881437	Aclees	Aclees aenigmaticus	NA	NA	NA	Vietnam
GBMND2427-21	BOLD:AEH4674	LR881438	Aclees	Aclees aenigmaticus	NA	NA	NA	China
GBMND2428-21	BOLD:AEH4674	LR881439	Aclees	Aclees aenigmaticus	NA	NA	NA	Taiwan
GBMND2429-21	BOLD:AEH4674	LR881440	Aclees	Aclees aenigmaticus	NA	NA	NA	Taiwan
GBMND2430-21	BOLD:AEH4674	LR881441	Aclees	Aclees aenigmaticus	NA	NA	NA	Taiwan
GBMND2431-21	BOLD:AEH4674	LR881442	Aclees	Aclees aenigmaticus	NA	NA	NA	Taiwan
GBMND2432-21	BOLD:AEH4675	LR881443	Aclees	Aclees aenigmaticus	NA	NA	NA	China
GBMND2433-21	BOLD:AEH6168	LR881408	Aclees	Aclees hirayamai	NA	NA	NA	Philippines
GBMND2434-21	BOLD:AEH6168	LR881409	Aclees	Aclees hirayamai	NA	NA	NA	Philippines
GBMND2435-21	BOLD:AEH6168	LR881410	Aclees	Aclees hirayamai	NA	NA	NA	Taiwan
GBMND2436-21	BOLD:AEH6168	LR881411	Aclees	Aclees hirayamai	NA	NA	NA	Taiwan
GBMND2437-21	BOLD:AEH6168	LR881412	Aclees	Aclees hirayamai	NA	NA	NA	Philippines
GBMND2438-21	BOLD:AEH6168	LR881413	Aclees	Aclees hirayamai	NA	NA	NA	Philippines
GBMND2439-21	BOLD:AEH5207	LR881407	Aclees	Aclees porosus	NA	NA	NA	Indonesia
GBMND2440-21	BOLD:AEH5208	LR881405	Aclees	Aclees sp. 02 Ind 2018	NA	NA	NA	Indonesia
GBMND2442-21	BOLD:AEH5206	LR881414	Aclees	Aclees sp. 11 Vie 2018	NA	NA	NA	Vietnam
GBMND2443-21	BOLD:AEH7023	LR881415	Aclees	Aclees taiwanensis	NA	NA	NA	France
GBMND2444-21	BOLD:AEH7023	LR881416	Aclees	Aclees taiwanensis	NA	NA	NA	Taiwan
GBMND2445-21	BOLD:AEH7023	LR881417	Aclees	Aclees taiwanensis	NA	NA	NA	Taiwan
GBMND2447-21	BOLD:AEH7023	LR881419	Aclees	Aclees taiwanensis	NA	NA	NA	Italy
GBMND2448-21	BOLD:AEH7023	LR881420	Aclees	Aclees taiwanensis	NA	NA	NA	Taiwan
GBMND2449-21	BOLD:AEH7023	LR881421	Aclees	Aclees taiwanensis	NA	NA	NA	Taiwan
GBMND2450-21	BOLD:AEH7023	LR881422	Aclees	Aclees taiwanensis	NA	NA	NA	Taiwan
GBMND2451-21	BOLD:AEH7023	LR881423	Aclees	Aclees taiwanensis	NA	NA	NA	Taiwan
GBMND2452-21	BOLD:AEH7023	LR881424	Aclees	Aclees taiwanensis	NA	NA	NA	Taiwan
GBMND2453-21	BOLD:AEH7023	LR881425	Aclees	Aclees taiwanensis	NA	NA	NA	France
GBMND2454-21	BOLD:AEH7023	LR881426	Aclees	Aclees taiwanensis	NA	NA	NA	France
GBMND2455-21	BOLD:AEH7023	LR881427	Aclees	Aclees taiwanensis	NA	NA	NA	Italy
GBMND2456-21	BOLD:AEH7023	LR881428	Aclees	Aclees taiwanensis	NA	NA	NA	France
GBMND2457-21	BOLD:AEH7023	LR881429	Aclees	Aclees taiwanensis	NA	NA	NA	France
GBMND2458-21	BOLD:AEH7023	LR881430	Aclees	Aclees taiwanensis	NA	NA	NA	Italy
GBMND2459-21	BOLD:AEH7023	LR881431	Aclees	Aclees taiwanensis	NA	NA	NA	Italy
GBMND2460-21	BOLD:AEH7023	LR881432	Aclees	Aclees taiwanensis	NA	NA	NA	Italy
GBMND2461-21	BOLD:AEH5209	LR881404	Aclees	Aclees visayus	NA	NA	NA	Philippines
GBMNE17002-21	BOLD:AEN4940	OK205400	Abrotheus	Abrotheus sp. NZAC 03037808	NA	NA	NA
GBMNE17004-21	BOLD:AEN6944	OK205435	Bantiades	Bantiades sp. NZAC 03037744	NA	NA	NA
GBMNE17005-21	BOLD:AEM6668	OK205474	Memes	Memes sp. NZAC 03037671	NA	NA	NA
GBMNE17006-21	BOLD:AEN4007	OK205403	Allostyphlus	Allostyphlus sp. NZAC 03037752	NA	NA	NA
GBMNE17008-21	BOLD:AEN7169	OK205453	Araeoscapus	Araeoscapus sp. NZAC 03037707	NA	NA	NA
GBMNE17009-21	BOLD:AEN7168	OK205436	Araeoscapus	Araeoscapus sp. NZAC 03037745	NA	NA	NA
GBMNE17010-21	BOLD:AEM7717	OK205405	Cuneopterus	Cuneopterus sp. NZAC 03037756	NA	NA	NA
GBMNE17011-21	BOLD:AEM8269	OK205406	Dolioceuthus	Dolioceuthus sp. NZAC 03037757	NA	NA	NA
GBMNE17013-21	BOLD:AEN3644	OK205440	Lithocia	Lithocia sp. NZAC 03037690	NA	NA	NA
GBMNE17016-21	BOLD:AEN0225	OK205437	Reyesiella	Reyesiella caecus	NA	NA	NA
GBMNE17020-21	BOLD:AEM8229	OK205439	Phronira	Phronira sp. NZAC 03037689	NA	NA	NA
GBMNE47767-22	BOLD:AEW6902	KC783781	Leiosoma	Leiosoma apionides	28.1541	-17.2361	NA	Spain
GBMNE47768-22	BOLD:AEY6254	KC784306	Leiosoma	Leiosoma apionides	28.5502	-16.2038	NA	Spain
GBMNE47940-22	BOLD:ACQ9442	KC783946	Leiosoma	Leiosoma deflexum	49.9765	15.9006	NA	Czech Republic
GBMNE47956-22	BOLD:AAX1967	KC783956	Hylobius	Hylobius transversovittatus	50.1008	15.7807	NA	Czech Republic
GBMNE48043-22	BOLD:AEX6180	KC784034	Hylobius	Hylobius alpheus	36.8833	22.283	NA	Greece
GBMNF53651-22	BOLD:AER9797	OM830171	Niphades	Niphades sp. ZMIOZ ZRMZ2019XZ290-002	NA	NA	NA
GBMNF53652-22	BOLD:AER9797	OM830172	Niphades	Niphades sp. ZMIOZ ZRMZ2019XZ290-003	NA	NA	NA
GBMNF53653-22	BOLD:AEN0995	OK575937	Niphades	Niphades variegatus	29.71	95.59	2749.41	China	Xizang
GBMNF53654-22	BOLD:AEN0995	OK575938	Niphades	Niphades variegatus	29.71	95.59	2749.41	China	Xizang
GBMNF53655-22	BOLD:AEN0995	OK575939	Niphades	Niphades variegatus	29.71	95.59	2749.41	China	Xizang
GBMNF53656-22	BOLD:AEN0995	OK575940	Niphades	Niphades variegatus	29.71	95.59	2749.41	China	Xizang
GBMNF53657-22	BOLD:AEN0995	OK575941	Niphades	Niphades variegatus	29.71	95.59	2749.41	China	Xizang
GBMNF53658-22	BOLD:AEN0995	OK575942	Niphades	Niphades variegatus	29.71	95.59	2749.41	China	Xizang
GBMNF53659-22	BOLD:AEN0995	OK575943	Niphades	Niphades variegatus	29.71	95.59	2749.41	China	Xizang
GBMNF53661-22	BOLD:AEN0995	OM773100	Niphades	Niphades variegatus	29.71	95.59	2749.41	China	Xizang
GBMNF53662-22	BOLD:AEN0995	OM773101	Niphades	Niphades variegatus	29.71	95.59	2749.41	China	Xizang
GBMNF53663-22	BOLD:AEN0995	OM773102	Niphades	Niphades variegatus	29.71	95.59	2749.41	China	Xizang
GBMNF53664-22	BOLD:AEN0995	OM773103	Niphades	Niphades variegatus	29.71	95.59	2749.41	China	Xizang
GBMNF53665-22	BOLD:AAE3528	OK188825	Porthetes	Porthetes sp. JHAR00868 0101	NA	NA	NA
GBMNF53666-22	BOLD:AET0089	MK891721	Echinosomidia	Echinosomidia porcellus	32.8133	-17.1491	NA	Portugal
GBMNF53667-22	BOLD:AEU0478	MK347651	Pseudechinosoma	Pseudechinosoma nodosum	36.983	-25.0911	NA	Portugal
GBMNF53668-22	BOLD:AEU0479	MK347666	Pseudechinosoma	Pseudechinosoma nodosum	38.6525	-28.1108	NA	Portugal
GBMNF53670-22	BOLD:AEH7023	OL677361	Aclees	Aclees taiwanensis	NA	NA	NA
GBMNF53671-22	BOLD:AEH7023	OL677362	Aclees	Aclees taiwanensis	NA	NA	NA
GBMNF53672-22	BOLD:AEH7023	OL677363	Aclees	Aclees taiwanensis	NA	NA	NA
GBMNF53673-22	BOLD:AEH7023	OL677364	Aclees	Aclees taiwanensis	NA	NA	NA
GBMNF53674-22	BOLD:AEH7023	OL677365	Aclees	Aclees taiwanensis	NA	NA	NA
GBMNF53675-22	BOLD:AEH7023	OL677366	Aclees	Aclees taiwanensis	NA	NA	NA
GBMNF53676-22	BOLD:AEH7023	OL677367	Aclees	Aclees taiwanensis	NA	NA	NA
GBMNF53677-22	BOLD:AEH7023	OL677368	Aclees	Aclees taiwanensis	NA	NA	NA
GBMNF53678-22	BOLD:AEH7023	OL677369	Aclees	Aclees taiwanensis	NA	NA	NA
GBMNF53679-22	BOLD:ADF1720	OM773104	Ectatorhinus	Ectatorhinus adamsii	NA	NA	NA
GBMNF53680-22	BOLD:ADF1720	OK575944	Ectatorhinus	Ectatorhinus adamsii	36.26	120.46	NA	China
GBMNF53681-22	BOLD:ADF1720	OK575945	Ectatorhinus	Ectatorhinus adamsii	36.26	120.46	NA	China
GBMNF53682-22	BOLD:ADF1720	OK575946	Ectatorhinus	Ectatorhinus adamsii	NA	NA	NA	China
GBMNF53683-22	BOLD:ADF1720	OK575947	Ectatorhinus	Ectatorhinus adamsii	NA	NA	NA	China
GBMNF53684-22	BOLD:ADF1720	OM773105	Ectatorhinus	Ectatorhinus adamsii	NA	NA	NA
GBMNF53685-22	BOLD:ADF1720	OM773106	Ectatorhinus	Ectatorhinus adamsii	NA	NA	NA
GBMNF53686-22	BOLD:ADF1720	OM773108	Ectatorhinus	Ectatorhinus adamsii	NA	NA	NA
GBMNF53687-22	BOLD:ADF1720	OM773107	Ectatorhinus	Ectatorhinus adamsii	NA	NA	NA
GBMNF53688-22	BOLD:AEA4256	OM773109	Sternuchopsis	Sternuchopsis juglans	NA	NA	NA
GBMNF53689-22	BOLD:AEA4256	OM773110	Sternuchopsis	Sternuchopsis juglans	NA	NA	NA
GBMNF53690-22	BOLD:AEA4256	OM773111	Sternuchopsis	Sternuchopsis juglans	NA	NA	NA
GBMNF53691-22	BOLD:AEA4256	OM773112	Sternuchopsis	Sternuchopsis juglans	NA	NA	NA
GBMNF53692-22	BOLD:AEA4256	OM773113	Sternuchopsis	Sternuchopsis juglans	NA	NA	NA
GBMNF53693-22	BOLD:AEA4256	OM773114	Sternuchopsis	Sternuchopsis juglans	NA	NA	NA
GBMNF53695-22	BOLD:AES5695	MK892368	Styphloderes	Styphloderes lindbergi	32.5136	-16.5091	NA	Portugal
GBMNF53696-22	BOLD:AES5695	MK892390	Styphloderes	Styphloderes lindbergi	32.8563	-17.2113	NA	Portugal
GBMNF53697-22	BOLD:AET7600	OM773115	Peribleptus	Peribleptus foveostriatus	NA	NA	NA
GBMNF53698-22	BOLD:AEM5852	OK575935	Peribleptus	Peribleptus scalptus	29.32	95.3	846	China	Xizang
GBMNF53699-22	BOLD:AEM5852	OK575936	Peribleptus	Peribleptus scalptus	29.32	95.31	846	China	Xizang
GBMNF53700-22	BOLD:ADE9987	OM830161	Peribleptus	Peribleptus sp. 1 ZM-2022a	NA	NA	NA
GBMNF53701-22	BOLD:AES2735	OM830162	Peribleptus	Peribleptus sp. 2 ZM-2022a	NA	NA	NA
GBMNF53702-22	BOLD:AES2735	OM830163	Peribleptus	Peribleptus sp. 2 ZM-2022a	NA	NA	NA
GBMNF53703-22	BOLD:AES2735	OM830164	Peribleptus	Peribleptus sp. 2 ZM-2022a	NA	NA	NA
GBMNF53704-22	BOLD:AES2735	OM830165	Peribleptus	Peribleptus sp. 2 ZM-2022a	NA	NA	NA
GBMNF53705-22	BOLD:AES2735	OM830166	Peribleptus	Peribleptus sp. 2 ZM-2022a	NA	NA	NA
GBMNF53706-22	BOLD:AES2735	OM830167	Peribleptus	Peribleptus sp. 2 ZM-2022a	NA	NA	NA
GBMNF53707-22	BOLD:AES2735	OM830168	Peribleptus	Peribleptus sp. 2 ZM-2022a	NA	NA	NA
GBMNF53708-22	BOLD:AES2735	OM830169	Peribleptus	Peribleptus sp. 2 ZM-2022a	NA	NA	NA
GBMNF53709-22	BOLD:AES2735	OM830170	Peribleptus	Peribleptus sp. 2 ZM-2022a	NA	NA	NA
GBMNF53710-22	BOLD:AET6355	MK347675	Pissodes	Pissodes castaneus	38.6813	-28.1738	NA	Portugal
GBMNF53711-22	BOLD:AET6355	MK892386	Pissodes	Pissodes castaneus	32.7975	-17.0227	NA	Portugal
GBMNF53712-22	BOLD:ACE1004	OM773098	Pissodes	Pissodes validirostris	NA	NA	NA
GBMTG3372-16	BOLD:ACH5590	NC022680	Hylobius	Hylobius xiaoi	NA	NA	NA
GCOL10153-16	BOLD:AAK3643	KU918278	Hylobius	Hylobius abietis	52.2113	12.8713	62	Germany	Brandenburg	Landkreis Potsdam-Mittelmark
GCOL10656-16	BOLD:ABW5804	KU918451	Pissodes	Pissodes validirostris	51.833	10.9289	195	Germany	Saxony-Anhalt	Blankenburg, Lkr. Harz
GCOL10668-16	BOLD:AAK3643	KU915689	Hylobius	Hylobius abietis	51.833	10.9289	195	Germany	Saxony-Anhalt	Blankenburg, Lkr. Harz
GCOL10688-16	BOLD:ABW5804	KU907905	Pissodes	Pissodes validirostris	51.833	10.9289	195	Germany	Saxony-Anhalt	Blankenburg, Lkr. Harz
GCOL10797-16	BOLD:ACE2630	KU912265	Pissodes	Pissodes pini	51.935	10.924	173	Germany	Saxony-Anhalt	Halberstadt, Lkr. Harz
GCOL1083-16	BOLD:AAO3414	KU916400	Trachodes	Trachodes hispidus	50.7167	7.5167	225	Germany	North Rhine-Westphalia	Stromberg, Sieg
GCOL10912-16	BOLD:ACE2630	KU917614	Pissodes	Pissodes pini	50.7343	11.5366	260	Germany	Thuringia	Huetten
GCOL13385-16	BOLD:ACE2630	KU910983	Pissodes	Pissodes pini	51.9569	11.0323	266	Germany	Saxony-Anhalt	Halberstadt, Lkr. Harz
GCOL1548-16	BOLD:AAK3643	KU919032	Hylobius	Hylobius abietis	50.8401	10.5415	670	Germany	Thuringia	Friedrichroda
GCOL1549-16	BOLD:AAK3643	KU916987	Hylobius	Hylobius abietis	50.8401	10.5415	670	Germany	Thuringia	Friedrichroda
GCOL1593-16	BOLD:ACP7931	KU916477	Mitoplinthus	Mitoplinthus caliginosus	51.3023	11.1395	NA	Germany	Thuringia	Kyffhaeuserkreis, Saxonyburg
GCOL2072-16	BOLD:AAO3414	KU909464	Trachodes	Trachodes hispidus	50.646	10.1584	NA	Germany	Thuringia	Fischbach/Rhoen, Oberes Feldatal, Wartburgkreis
GCOL2243-16	BOLD:ABA1647	KU915882	Lepyrus	Lepyrus capucinus	51.01	10.4523	NA	Germany	Thuringia	Grossenlupnitz, Wartburgkreis
GCOL2249-16	BOLD:ABA1647	KU908011	Lepyrus	Lepyrus capucinus	51.01	10.4523	NA	Germany	Thuringia	Grossenlupnitz, Wartburgkreis
GCOL2261-16	BOLD:AAO3414	KU907428	Trachodes	Trachodes hispidus	51.9895	10.7138	180	Germany	Saxony-Anhalt	Osterwieck
GCOL3456-16	BOLD:ACP7931	KU907294	Mitoplinthus	Mitoplinthus caliginosus	50.1962	6.62834	NA	Germany	Rhineland-Palatinate	Rheinland-Pfalz
GCOL3694-16	BOLD:AAO3414	KU906360	Trachodes	Trachodes hispidus	51.9895	10.7138	180	Germany	Saxony-Anhalt	Osterwieck
GCOL3801-16	BOLD:AAO3414	KU914574	Trachodes	Trachodes hispidus	50.6874	6.98829	NA	Germany	North Rhine-Westphalia	Buschoven
GCOL3887-16	BOLD:ACI7902	KU911995	Liparus	Liparus germanus	50.6335	11.637	450	Germany	Thuringia	Paska
GCOL407-16	BOLD:ACE2630	KU914481	Pissodes	Pissodes pini	50.6783	11.6028	330	Germany	Thuringia	Wernburg
GCOL4177-16	BOLD:AAK3643	KU912662	Hylobius	Hylobius abietis	53.0109	13.3358	50	Germany	Brandenburg	Loewenberg
GCOL4286-16	BOLD:ACZ0853	KU912557	Liparus	Liparus glabrirostris	50.8911	10.9917	250	Germany	Thuringia	Amt Wachsenburg OT Eischleben
GCOL4560-16	BOLD:ACE2630	KU911772	Pissodes	Pissodes pini	49.5006	11.0789	310	Germany	Bavaria	Nuernberg
GCOL476-16	BOLD:ACZ1377	KU913011	Liparus	Liparus coronatus	51.0061	10.4575	NA	Germany	Thuringia	Hoerselberg-Hainich, Wartburgkreis
GCOL4811-16	BOLD:ACP7931	KU918025	Mitoplinthus	Mitoplinthus caliginosus	50.9868	10.3893	NA	Germany	Thuringia	Wartburgkreis
GCOL4975-16	BOLD:ACZ1377	KU914225	Liparus	Liparus coronatus	51.1902	11.7355	209	Germany	Saxony-Anhalt	Burgenlandkreis
GCOL5909-16	BOLD:AAK3643	KU918402	Hylobius	Hylobius abietis	51.7151	6.55632	NA	Germany	North Rhine-Westphalia	Kreis Wesel, Wesel
GCOL5910-16	BOLD:AAK3643	KU918950	Hylobius	Hylobius abietis	51.7151	6.55632	NA	Germany	North Rhine-Westphalia	Kreis Wesel, Wesel
GCOL6281-16	BOLD:ABW9531	KU907249	Hylobius	Hylobius piceus	46.8138	11.3325	1820	Italy		Suedtirol
GCOL6313-16	BOLD:AAK3643	KU909307	Hylobius	Hylobius abietis	46.8025	11.1127	1560	Italy		Suedtirol
GCOL6442-16	BOLD:AAK3643	KU912950	Hylobius	Hylobius abietis	46.8384	12.3431	1905	Austria		Tirol
GCOL6495-16	BOLD:ABW9531	KU918597	Hylobius	Hylobius piceus	46.8043	12.453	1400	Austria		Tirol
GCOL6506-16	BOLD:AAK3643	KU916147	Hylobius	Hylobius abietis	46.7391	12.418	1260	Austria		Tirol
GCOL6696-16	BOLD:AAK3643	KU906882	Hylobius	Hylobius abietis	46.8438	11.1631	1130	Italy		Suedtirol
GCOL8426-16	BOLD:ACZ1202	KU913016	Leiosoma	Leiosoma deflexum	50.5474	6.35454	435	Germany	North Rhine-Westphalia	Simmerath-Erkensruhr
GCOL9402-16	BOLD:ABW5804	KU911229	Pissodes	Pissodes validirostris	50.8795	10.8397	330	Germany	Thuringia	Drei-Gleichen-Gebiet
GCOL9403-16	BOLD:ABW5804	KU915362	Pissodes	Pissodes validirostris	50.8795	10.8397	330	Germany	Thuringia	Drei-Gleichen-Gebiet
GCOL9441-16	BOLD:ACE2630	KU914821	Pissodes	Pissodes pini	50.8615	11.1267	430	Germany	Thuringia	Ilm-Kreis
GCOL9533-16	BOLD:ACP7931	KU915721	Mitoplinthus	Mitoplinthus caliginosus	50.7286	11.606	210	Germany	Thuringia	Poessneck
GCOL9785-16	BOLD:ACQ9442	KU912008	Leiosoma	Leiosoma deflexum	51.9563	10.9015	279	Germany	Saxony-Anhalt	Halberstadt, Lkr. Harz
GMFRC094-14	BOLD:AAG5220		Conotrachelus	Conotrachelus naso	38.892	-78.167	273	United States	Virginia	Warren County
GMFRS134-15	BOLD:ACA6003		Conotrachelus	Conotrachelus juglandis	38.892	-78.167	273	United States	Virginia	Warren County
GMGSB548-12	BOLD:ACA6067		Conotrachelus	Conotrachelus anaglypticus	35.6859	-83.4986	559	United States	Tennessee	Great Smoky Mountains National Park
GMGSB555-12	BOLD:ACA6003		Conotrachelus	Conotrachelus juglandis	35.6859	-83.4986	559	United States	Tennessee	Great Smoky Mountains National Park
GMGSE410-12	BOLD:ACA6003		Conotrachelus	Conotrachelus juglandis	35.6859	-83.4986	559	United States	Tennessee	Great Smoky Mountains National Park
GMGSE449-12	BOLD:ACA6003		Conotrachelus	Conotrachelus juglandis	35.6859	-83.4986	559	United States	Tennessee	Great Smoky Mountains National Park
GMGSH464-12	BOLD:ACA6003		Conotrachelus	Conotrachelus juglandis	35.6859	-83.4986	559	United States	Tennessee	Great Smoky Mountains National Park
GMGSM964-13	BOLD:ACA6003		Conotrachelus	Conotrachelus juglandis	35.6859	-83.4986	559	United States	Tennessee	Great Smoky Mountains National Park
GMGSO764-13	BOLD:ACA6003		Conotrachelus	Conotrachelus juglandis	35.6859	-83.4986	559	United States	Tennessee	Great Smoky Mountains National Park
GMGST037-13	BOLD:ACA6003		Conotrachelus	Conotrachelus juglandis	35.6859	-83.4986	559	United States	Tennessee	Great Smoky Mountains National Park
GMGST038-13	BOLD:ACA6003		Conotrachelus	Conotrachelus juglandis	35.6859	-83.4986	559	United States	Tennessee	Great Smoky Mountains National Park
GMGSU042-13	BOLD:ACA6003		Conotrachelus	Conotrachelus juglandis	35.6859	-83.4986	559	United States	Tennessee	Great Smoky Mountains National Park
GMOOG016-15	BOLD:ACP8780	MG054812	Conotrachelus	Conotrachelus anaglypticus	43.268	-81.069	293	Canada	Ontario	St. Marys
HMCOC582-09	BOLD:AAG5184	KJ203179	Lepyrus	Lepyrus stefanssoni	58.661	-93.832	20	Canada	Manitoba	Churchill
HMCOC635-09	BOLD:AAG5206	KJ204027	Lepyrus	Lepyrus labradorensis	58.629	-93.798	34	Canada	Manitoba	Churchill
HPL001-18	BOLD:ADM7695	MH570268	Hoplopteridius	Hoplopteridius lutosus	41.2406	32.7397	478	Turkey	Karabuk	Safranbolu
HPL002-18	BOLD:ADM7695	MH570267	Hoplopteridius	Hoplopteridius lutosus	41.1906	32.805	609	Turkey	Karabuk	Safranbolu
INRMA2791-15	BOLD:AAP7802		Emphyastes	Emphyastes fuscicola	NA	NA	NA	Canada	British Columbia
INRMA2792-15	BOLD:AAP7802		Emphyastes	Emphyastes fuscicola	NA	NA	NA	Canada	British Columbia
INRMA2793-15	BOLD:AAP7802		Emphyastes	Emphyastes fuscicola	NA	NA	NA	Canada	British Columbia
INRMA2794-15	BOLD:AAP7802		Emphyastes	Emphyastes fuscicola	NA	NA	NA	Canada	British Columbia
INRMA2821-15	BOLD:ADP2480		Pissodes	Pissodes schwarzi	53.9998	-125.003	NA	Canada	British Columbia
JSCOL190-11	BOLD:ABA6367	KR480003	Conotrachelus	Conotrachelus nenuphar	44.621	-75.773	112	Canada	Ontario	Leeds and Grenville
KHCSP142-16	BOLD:ADA7923		Alcidodes	Alcidodes curvirostris	7.53333	99.7833	236	Thailand	Trang
LEPNG347-15			Hylobius	Hylobius pinicola	NA	NA	NA	Canada	Newfoundland and Labrador
LEPNG362-15	BOLD:ACL7792		Pissodes	Pissodes similis	NA	NA	NA	Canada	Newfoundland and Labrador
LYMAD284-19	BOLD:ACR4393		Lepyrus	Lepyrus labradorensis	63.1199	-105.421	NA	Canada	Nunavut
MEBLA1036-16	BOLD:ADA7983	MT889186	Aethiopacorep	Aethiopacorep africanus	-1.443	5.641	137	Equatorial Guinea		Annobon
MEBLA1037-16	BOLD:ADA7348	MT889122	Aethiopacorep	Aethiopacorep africanus	-1.443	5.641	137	Equatorial Guinea		Annobon
MEBLA1038-16	BOLD:ADA7983	MT889185	Aethiopacorep	Aethiopacorep africanus	-1.443	5.641	137	Equatorial Guinea		Annobon
MEBLA1039-16	BOLD:ADA7348	MT889179	Aethiopacorep	Aethiopacorep africanus	-1.443	5.641	137	Equatorial Guinea		Annobon
MEBLA1040-16	BOLD:ADA8184	MT889120	Aethiopacorep	Aethiopacorep africanus	-1.443	5.641	137	Equatorial Guinea		Annobon
MEBLA349-14	BOLD:ACL2045	KY110595	Typoderus	Typoderus antennarius	-3.219	37.515	2158	Tanzania	Kilimanjaro	Kilimanjaro Mt.
MEBLA351-14	BOLD:ACL2045	KY250487	Typoderus	Typoderus antennarius	-3.219	37.515	2158	Tanzania	Kilimanjaro	Kilimanjaro Mt.
MEBLA352-14	BOLD:ACI6201	KY110596	Typoderus	Typoderus antennarius	-3.219	37.515	2158	Tanzania	Kilimanjaro	Kilimanjaro Mt.
MEBLA354-14	BOLD:ACI6201	KY110598	Typoderus	Typoderus antennarius	-3.219	37.515	2158	Tanzania	Kilimanjaro	Kilimanjaro Mt.
MEBLA358-14	BOLD:ABW5758	KY110594	Typoderus	Typoderus subfurcatus	-7.02	37.8	217	Tanzania	Morogoro	Kimboza forest
MEBLA360-14	BOLD:ABW5758	KY110600	Typoderus	Typoderus subfurcatus	-7.02	37.8	217	Tanzania	Morogoro	Kimboza forest
MEBLA433-14	BOLD:ADF0912	KY034318	Typoderus	Typoderus admetus	-7.02	37.66	1602	Tanzania	Morogoro	Uluguru
MEBLA435-14	BOLD:AAV3138	KY034312	Typoderus	Typoderus admetus	-7.05	37.61	2263	Tanzania	Morogoro	Uluguru
MEBLA442-14	BOLD:AAV3125	KY034310	Typoderus	Typoderus peleus	-7.02	37.62	1848	Tanzania	Morogoro	Uluguru
MEBLA461-14	BOLD:ACL1901	MK813366	Allocycloteres	Allocycloteres circellariceps	-4.409	35.409	2263	Tanzania	Manyara	Mt. Hanag
MEBLA470-14	BOLD:ADE9651	MK813368	Tazarcus	Tazarcus ogygia	-6.83	36.56	1875	Tanzania	Morogoro	Rubeho
MEBLA706-15	BOLD:ACT0016	MH917894	Typoderus	Typoderus amphion	6.222	10.506	2273	Cameroon	Nord-Ouest	Mt. Oku
MEBLA707-15	BOLD:ACT0016	MH917902	Typoderus	Typoderus amphion	6.222	10.506	2273	Cameroon	Nord-Ouest	Mt. Oku
MEBLA708-15	BOLD:ACT2982	MH917890	Typoderus	Typoderus canthus	6.222	10.506	2273	Cameroon	Nord-Ouest	Mt. Oku
MEBLA741-15	BOLD:ACT2982	MH917899	Typoderus	Typoderus canthus	6.234	10.498	2090	Cameroon	Nord-Ouest	Mt. Oku
MEBLA834-15	BOLD:ACT8435	KX360483	Lepyrus	Lepyrus palustris	49.82	22.87	236	Poland		Podkarpackie, Bolestraszyce
MEBLA840-15	BOLD:ACT6304	KY110614	Leiosoma	Leiosoma deflexum	49.076	22.719	1160	Poland		Podkarpackie, Bieszczady
MEBLA844-15	BOLD:AAO3414	KX360436	Trachodes	Trachodes hispidus	50.37	16.88	600	Poland		Dolnoslaskie, Gory Zlote
MPCAN139-17	BOLD:ACR7332		Pissodes	Pissodes strobi	44.563	-76.549	NA	Canada	Ontario	South Frontenac
MPCAN271-17	BOLD:ABA6367		Conotrachelus	Conotrachelus nenuphar	44.563	-76.549	NA	Canada	Ontario	South Frontenac
MPCAN272-17	BOLD:ABA6367		Conotrachelus	Conotrachelus nenuphar	44.563	-76.549	NA	Canada	Ontario	South Frontenac
MPCAN359-17	BOLD:ACA6003		Conotrachelus	Conotrachelus juglandis	44.563	-76.549	NA	Canada	Ontario	South Frontenac
NOCLP1409-19	BOLD:ACP6235		Leiosoma	Leiosoma deflexum	59.2365	10.7353	NA	Norway	Ostfold	Fredrikstad
NOCLP1410-19	BOLD:ACP6235		Leiosoma	Leiosoma deflexum	59.4233	10.6074	NA	Norway	Ostfold	Moss
NOCLP1414-19	BOLD:AAK3643		Hylobius	Hylobius abietis	NA	NA	NA	Norway	Akershus	Baerum
NOCLP1419-19	BOLD:ACG1258		Pissodes	Pissodes harcyniae	60.2283	11.1247	NA	Norway	Akershus	Ullensaker
NZIND344-22	BOLD:AEO7365		Phrynixus	Phrynixus astutus	NA	NA	NA	New Zealand		ND
OWEVG329-13	BOLD:AAJ5593	KJ445706	Adexius	Adexius scrobipennis	49.624	22.628	400	Poland	Subcarpathian
OWEVG330-13	BOLD:AAJ5593	KJ445703	Adexius	Adexius scrobipennis	49.624	22.628	400	Poland	Subcarpathian
OWEVG333-13	BOLD:AAJ5593	KJ445686	Adexius	Adexius scrobipennis	49.624	22.628	400	Poland	Subcarpathian
OWEVG434-13	BOLD:ADF2307	MH034401	Devernodes	Devernodes drimo	2.97	102.3	80	Malaysia	Negeri Sembilan	Pasoh forest
OWEVG455-13	BOLD:ACK2341	MH034390	Devernodes	Devernodes methone	4.47	101.37	1500	Malaysia	Pahang	Tanah Rata
OWEVG593-15	BOLD:ACT4151	KY034283	Lupangus	Lupangus orpheus	-7.812	36.824	1423	Tanzania	Morogoro	Udzungwa
OWEVG594-15	BOLD:ACT4151	KY034279	Lupangus	Lupangus orpheus	-7.812	36.824	1423	Tanzania	Morogoro	Udzungwa
OWEVG595-15	BOLD:ACT4151	KY034268	Lupangus	Lupangus orpheus	-7.812	36.824	1423	Tanzania	Morogoro	Udzungwa
OWEVG597-15	BOLD:ACT4151	KY034264	Lupangus	Lupangus orpheus	-7.812	36.824	1423	Tanzania	Morogoro	Udzungwa
OWEVG598-15	BOLD:ACT4151	KY034287	Lupangus	Lupangus orpheus	-7.812	36.824	1423	Tanzania	Morogoro	Udzungwa
OWEVG674-15	BOLD:ACT4151	KY034272	Lupangus	Lupangus orpheus	-7.816	36.826	1693	Tanzania	Morogoro	Udzungwa
OWEVG675-15	BOLD:ACT4151	KY034261	Lupangus	Lupangus orpheus	-7.816	36.826	1693	Tanzania	Morogoro	Udzungwa
OWEVG703-15	BOLD:ACT4589	KY034270	Lupangus	Lupangus orpheus	-7.815	36.826	1585	Tanzania	Morogoro	Udzungwa
OWEVG751-15	BOLD:ACG1639	KX360479	Aparopionella	Aparopionella esau	-3.245	36.819	2052	Tanzania	Arusha	Mt. Meru
OWEVG761-15	BOLD:ACT1787	KX360444	Aparopionella	Aparopionella conjunctula	-3.245	36.819	2052	Tanzania	Arusha	Mt. Meru
OWEVG762-15	BOLD:ACT1787	KX360464	Aparopionella	Aparopionella conjunctula	-3.245	36.819	2052	Tanzania	Arusha	Mt. Meru
OWEVG764-15	BOLD:ACT1787	KX360439	Aparopionella	Aparopionella conjunctula	-3.245	36.819	2052	Tanzania	Arusha	Mt. Meru
OWEVG775-15	BOLD:ACG1639	KX360437	Aparopionella	Aparopionella esau	-3.249	36.808	2072	Tanzania	Arusha	Mt. Meru
OWEVG776-15	BOLD:ACG1639	KX360468	Aparopionella	Aparopionella esau	-3.249	36.808	2072	Tanzania	Arusha	Mt. Meru
OWEVG777-15	BOLD:ACG1639	KX360443	Aparopionella	Aparopionella esau	-3.249	36.808	2072	Tanzania	Arusha	Mt. Meru
PFCCA212-15	BOLD:ADO7970		Pissodes	Pissodes radiatae	53.9998	-125.003	NA	Canada	British Columbia
PIMA060-18	BOLD:ADQ6764		Rhyssomatus	Rhyssomatus sp. 1	32.4796	-110.711	1499	United States	Arizona	Pima Co.
PIMA061-18	BOLD:ACA6076		Rhyssomatus	Rhyssomatus medialis	32.3137	-110.712	1162	United States	Arizona	Pima Co.
PLQBC013-20	BOLD:ADJ6445		Cleogonus	Cleogonus rubetra	10.76	-85.334	809	Costa Rica	Guanacaste	Area de Conservacion Guanacaste
PLWDJ010-21	BOLD:ADJ6445		Cleogonus	Cleogonus rubetra	10.763	-85.335	824	Costa Rica	Guanacaste	Area de Conservacion Guanacaste
POROM281-19	BOLD:ACR4393		Lepyrus	Lepyrus labradorensis	73.2126	-119.519	37	Canada	Northwest Territories	Banks Island
PSPLP005-12	BOLD:ABV0286		Aeatus	Aeatus costulatus	9.155	-79.846	150	Panama	Panama	Canal de Panama, Barro Colorado Nature Monument
PSPLP006-12	BOLD:ABV0288		Sternechus	Sternechus sp. cur65SG	9.155	-79.846	150	Panama	Panama	Canal de Panama, Barro Colorado Nature Monument
PSPLP008-12	BOLD:ACD0167		Conotrachelus	Conotrachelus sp. cur256SG	9.155	-79.846	150	Panama	Panama	Canal de Panama, Barro Colorado Nature Monument
PSPLP036-13	BOLD:ACG1267		Conotrachelus	Conotrachelus sp. cur138SG	9.155	-79.848	150	Panama	Panama	Canal de Panama, Barro Colorado Nature Monument
PSPLP058-13	BOLD:ACS6695		Aeatus	Aeatus sp. cur263SG	9.155	-79.848	150	Panama	Panama	Canal de Panama, Barro Colorado Nature Monument
PSPLP078-13	BOLD:ACG2730		Conotrachelus	Conotrachelus sp. cur68SG	9.155	-79.848	150	Panama	Panama	Canal de Panama, Barro Colorado Nature Monument
PSPLP079-13	BOLD:ABV0288		Sternechus	Sternechus sp. cur65SG	9.155	-79.848	150	Panama	Panama	Canal de Panama, Barro Colorado Nature Monument
PSPLP085-13	BOLD:ABV0286		Aeatus	Aeatus costulatus	9.155	-79.848	150	Panama	Panama	Canal de Panama, Barro Colorado Nature Monument
PSPLP147-13	BOLD:ABV0288		Sternechus	Sternechus sp. cur65SG	9.155	-79.848	150	Panama	Panama	Canal de Panama, Barro Colorado Nature Monument
PSPLP182-13	BOLD:ABV0288		Sternechus	Sternechus sp. cur65SG	9.155	-79.848	150	Panama	Panama	Canal de Panama, Barro Colorado Nature Monument
PSPLP237-13	BOLD:ACC9932		Conotrachelus	Conotrachelus sp. cur176SG	9.155	-79.848	150	Panama	Panama	Canal de Panama, Barro Colorado Nature Monument
PSPLP257-13	BOLD:ACC9894		Conotrachelus	Conotrachelus sp. cur141SG	9.155	-79.848	150	Panama	Panama	Canal de Panama, Barro Colorado Nature Monument
PSPLP347-13	BOLD:ACC9961		Conotrachelus	Conotrachelus sp. cur175SG	9.155	-79.848	150	Panama	Panama	Canal de Panama, Barro Colorado Nature Monument
PSPLP348-13	BOLD:ACC9894		Conotrachelus	Conotrachelus sp. cur141SG	9.155	-79.848	150	Panama	Panama	Canal de Panama, Barro Colorado Nature Monument
PSPLP362-13	BOLD:ACC9959		Conotrachelus	Conotrachelus sp. cur152SG	9.155	-79.848	150	Panama	Panama	Canal de Panama, Barro Colorado Nature Monument
PSPLP372-13	BOLD:ACC9894		Conotrachelus	Conotrachelus sp. cur141SG	9.155	-79.848	150	Panama	Panama	Canal de Panama, Barro Colorado Nature Monument
PSPLP378-13	BOLD:ACC9894		Conotrachelus	Conotrachelus sp. cur141SG	9.155	-79.848	150	Panama	Panama	Canal de Panama, Barro Colorado Nature Monument
PSPLP379-13	BOLD:ACC9894		Conotrachelus	Conotrachelus sp. cur141SG	9.155	-79.848	150	Panama	Panama	Canal de Panama, Barro Colorado Nature Monument
PSPLP381-13	BOLD:ACC9894		Conotrachelus	Conotrachelus sp. cur141SG	9.155	-79.848	150	Panama	Panama	Canal de Panama, Barro Colorado Nature Monument
PSPLP383-13	BOLD:ACC9894		Conotrachelus	Conotrachelus sp. cur141SG	9.155	-79.848	150	Panama	Panama	Canal de Panama, Barro Colorado Nature Monument
PSPLP451-14	BOLD:ACG2729		Conotrachelus	Conotrachelus sp. cur18SG	9.155	-79.848	150	Panama	Panama	Canal de Panama, Barro Colorado Nature Monument
PSPLP555-14	BOLD:ACJ4033		Rhyssomatus	Rhyssomatus sp. cur174SG	9.155	-79.848	150	Panama	Panama	Canal de Panama, Barro Colorado Nature Monument
RARBB586-17	BOLD:ACA6003		Conotrachelus	Conotrachelus juglandis	43.3776	-80.3405	282	Canada	Ontario	Cambridge
RBINA1014-13	BOLD:ACA6067	KR486442	Conotrachelus	Conotrachelus anaglypticus	43.8254	-79.203	135	Canada	Ontario	Rouge National Urban Park
RJLCS001-22	BOLD:ADE9987	OP801427	Peribleptus	Peribleptus scalptus	27.58	85.58	1922	China	Xizang
RJLCS002-22	BOLD:ADE9987	OP801428	Peribleptus	Peribleptus scalptus	28.72	96.78	1854.02	China	Xizang
RJLCS003-22	BOLD:ADE9987	OP801429	Peribleptus	Peribleptus scalptus	28.72	96.78	1854.02	China	Xizang
RJLCS004-22	BOLD:AEN0995	OP801434	Niphades	Niphades variegatus	29.71	95.59	2749.41	China	Xizang
RJLCS005-22	BOLD:AEN0995	OP801440	Niphades	Niphades variegatus	29.71	95.59	2749.41	China	Xizang
RJLCS006-22	BOLD:AEN0995	OP801441	Niphades	Niphades variegatus	29.71	95.59	2749.41	China	Xizang
RJLCS007-22	BOLD:AEN0995	OP801442	Niphades	Niphades variegatus	29.71	95.59	2749.41	China	Xizang
RJLCS008-22	BOLD:AEN0995	OP801443	Niphades	Niphades variegatus	29.71	95.59	2749.41	China	Xizang
RJLCS009-22	BOLD:ACU8954	OP801444	Eucryptorrhynchus	Eucryptorrhynchus scrobiculatus	40.01	116.37	49.2	China	Beijing
RJLCS010-22	BOLD:ACU8954	OP801445	Eucryptorrhynchus	Eucryptorrhynchus scrobiculatus	40.01	116.37	49.2	China	Beijing
RJLCS011-22	BOLD:ACU8954	OP801446	Eucryptorrhynchus	Eucryptorrhynchus scrobiculatus	40.01	116.37	49.2	China	Beijing
RJLCS012-22	BOLD:ACU8954	OP801447	Eucryptorrhynchus	Eucryptorrhynchus scrobiculatus	40.01	116.37	49.2	China	Beijing
RJLCS013-22	BOLD:ACU8954	OP801448	Eucryptorrhynchus	Eucryptorrhynchus scrobiculatus	40.01	116.37	49.2	China	Beijing
RJLCS014-22	BOLD:ACU8954	OP801449	Eucryptorrhynchus	Eucryptorrhynchus scrobiculatus	40.01	116.37	49.2	China	Beijing
RJLCS015-22	BOLD:ACU8954	OP801450	Eucryptorrhynchus	Eucryptorrhynchus scrobiculatus	40.01	116.37	49.2	China	Beijing
RJLCS016-22	BOLD:ACU8954	OP801451	Eucryptorrhynchus	Eucryptorrhynchus scrobiculatus	40.01	116.37	49.2	China	Beijing
RJLCS017-22	BOLD:AET7600	OP801452	Peribleptus	Peribleptus foveostriatus	29.24	95.17	751.43	China	Xizang
RJLCS018-22	BOLD:AES2735	OP801453	Peribleptus	Peribleptus foveostriatus	26.25	110.47	766	China	Hunan
RJLCS019-22	BOLD:AES2735	OP801454	Peribleptus	Peribleptus foveostriatus	26.25	110.47	766	China	Hunan
RJLCS020-22	BOLD:AES2735	OP801455	Peribleptus	Peribleptus foveostriatus	26.25	110.47	766	China	Hunan
RJLCS021-22	BOLD:AES2735	OP801456	Peribleptus	Peribleptus foveostriatus	26.25	110.47	766	China	Hunan
RJLCS022-22	BOLD:AES2735	OP801457	Peribleptus	Peribleptus foveostriatus	26.25	110.47	766	China	Hunan
RJLCS023-22	BOLD:AES2735	OP801458	Peribleptus	Peribleptus foveostriatus	26.25	110.47	766	China	Hunan
RJLCS024-22	BOLD:AES2735	OP801459	Peribleptus	Peribleptus foveostriatus	26.25	110.47	766	China	Hunan
RJLCS025-22	BOLD:AES2735	OP801460	Peribleptus	Peribleptus foveostriatus	26.25	110.47	766	China	Hunan
RJLCS026-22	BOLD:AES2735	OP801461	Peribleptus	Peribleptus foveostriatus	26.25	110.47	766	China	Hunan
RJLCS027-22	BOLD:AES2735	OP801462	Peribleptus	Peribleptus foveostriatus	26.25	110.47	766	China	Hunan
RJLCS028-22	BOLD:AES2735	OP801463	Peribleptus	Peribleptus foveostriatus	26.25	110.47	766	China	Hunan
RJLCS029-22	BOLD:AES2735	OP801464	Peribleptus	Peribleptus foveostriatus	26.25	110.47	766	China	Hunan
RJLCS030-22	BOLD:AES2735	OP801465	Peribleptus	Peribleptus foveostriatus	26.25	110.47	766	China	Hunan
RJLCS031-22	BOLD:AEH4674	OP801466	Aclees	Aclees cribratus	30.03	109.7	628.15	China	Hubei
RJLCS032-22	BOLD:AEX0468	OP801467	Aclees	Aclees cribratus	18.71	108.88	934.8	China	Hainan
RJLCS033-22	BOLD:AEY7163	OP801468	Aclees	Aclees cribratus	18.71	108.88	934.8	China	Hainan
RJLCS034-22	BOLD:AEW7983	OP801469	Aclees	Aclees cribratus	27.68	98.3	1676.34	China	Yunnan
RJLCS035-22	BOLD:AEX3044	OP801470	Aclees	Aclees cribratus	29.21	95.13	842.15	China	Xizang
RJLCS036-22	BOLD:AEW7983	OP801471	Aclees	Aclees cribratus	27.68	98.3	1676.34	China	Yunnan
RJLCS037-22	BOLD:AEZ1172	OP801472	Aclees	Aclees cribratus	29.21	95.13	842.15	China	Xizang
RJLCS038-22	BOLD:ACS3792	OP801473	Eucryptorrhynchus	Eucryptorrhynchus brandti	39.94	116.46	31.5	China	Beijing
RJLCS039-22	BOLD:ACS3792	OP801474	Eucryptorrhynchus	Eucryptorrhynchus brandti	39.94	116.46	31.5	China	Beijing
RJLCS040-22	BOLD:ACS3792	OP801475	Eucryptorrhynchus	Eucryptorrhynchus brandti	39.94	116.46	31.5	China	Beijing
RJLCS041-22	BOLD:ACS3792	OP801476	Eucryptorrhynchus	Eucryptorrhynchus brandti	39.94	116.46	31.5	China	Beijing
RJLCS042-22	BOLD:ACS3792	OP801477	Eucryptorrhynchus	Eucryptorrhynchus brandti	39.96	115.44	31.5	China	Beijing
RJLCS043-22	BOLD:ACS3792	OP801478	Eucryptorrhynchus	Eucryptorrhynchus brandti	39.96	115.44	31.5	China	Beijing
RJLCS044-22	BOLD:ACS3792	OP801479	Eucryptorrhynchus	Eucryptorrhynchus brandti	39.94	116.46	31.5	China	Beijing
RJLCS045-22	BOLD:ACS3792	OP801480	Eucryptorrhynchus	Eucryptorrhynchus brandti	39.94	116.46	31.5	China	Beijing
RJLCS046-22	BOLD:ACS3792	OP801481	Eucryptorrhynchus	Eucryptorrhynchus brandti	39.94	116.46	31.5	China	Beijing
RJLCS047-22	BOLD:ABW9531	OP801485	Hylobius	Hylobius piceus	51.81	122.63	993	China	Neimenggu
RJLCS048-22	BOLD:ABW9531	OP801487	Hylobius	Hylobius piceus	51.81	122.63	993	China	Neimenggu
RJLCS049-22	BOLD:ABW9531	OP801488	Hylobius	Hylobius piceus	51.81	122.63	993	China	Neimenggu
RJLCS050-22	BOLD:ABW9531	OP801489	Hylobius	Hylobius piceus	51.81	122.63	993	China	Neimenggu
RJLCS051-22	BOLD:AEA4256	OP801490	Sternuchopsis	Sternuchopsis juglans	31.24	111.02	1104.05	China	Hubei
RJLCS052-22	BOLD:AEA4256	OP801491	Sternuchopsis	Sternuchopsis juglans	31.24	111.02	1104.05	China	Hubei
RJLCS053-22	BOLD:AEA4256	OP801492	Sternuchopsis	Sternuchopsis juglans	31.24	111.02	1104.05	China	Hubei
RJLCS054-22	BOLD:AEA4256	OP801493	Sternuchopsis	Sternuchopsis juglans	31.24	111.02	1104.05	China	Hubei
RJLCS055-22	BOLD:AEA4256	OP801494	Sternuchopsis	Sternuchopsis juglans	31.24	111.02	1104.05	China	Hubei
RJLCS056-22	BOLD:AEA4256	OP801495	Sternuchopsis	Sternuchopsis juglans	31.24	111.02	1104.05	China	Hubei
RJLCS057-22	BOLD:ACS6523	OP801496	Sternuchopsis	Sternuchopsis trifida	24.94	112.94	1273	China	Hunan
RJLCS058-22	BOLD:ACS6523	OP801497	Sternuchopsis	Sternuchopsis trifida	24.94	112.94	1273	China	Hunan
RJLCS059-22	BOLD:ACS6523	OP801498	Sternuchopsis	Sternuchopsis trifida	24.94	112.94	1273	China	Hunan
RJLCS060-22	BOLD:ACS6523	OP801499	Sternuchopsis	Sternuchopsis trifida	24.94	112.94	1273	China	Hunan
RJLCS061-22	BOLD:ACS6523	OP801500	Sternuchopsis	Sternuchopsis trifida	30.03	109.65	628.15	China	Hubei
RJLCS062-22	BOLD:ACS6523	OP801501	Sternuchopsis	Sternuchopsis trifida	26.25	110.47	766	China	Hunan
RJLCS063-22	BOLD:ACS6523	OP801502	Sternuchopsis	Sternuchopsis trifida	26.25	110.47	766	China	Hunan
RJLCS064-22	BOLD:ACS6523	OP801503	Sternuchopsis	Sternuchopsis trifida	26.25	110.47	766	China	Hunan
RJLCS065-22	BOLD:ACS6523	OP801504	Sternuchopsis	Sternuchopsis trifida	30.03	109.65	628.15	China	Hubei
RJLCS066-22	BOLD:ABW9531	OP801482	Hylobius	Hylobius piceus	51.81	122.63	993	China	Neimenggu
RJLCS067-22	BOLD:ABW9531	OP801483	Hylobius	Hylobius piceus	51.81	122.63	993	China	Neimenggu
RJLCS068-22	BOLD:ABW9531	OP801484	Hylobius	Hylobius piceus	51.81	122.63	993	China	Neimenggu
RJLCS069-22	BOLD:ABW9531	OP801486	Hylobius	Hylobius piceus	51.81	122.63	993	China	Neimenggu
RRMFC671-15	BOLD:ACQ9042	KT608077	Microhyus	Microhyus setiger	43.3736	-80.3652	304	Canada	Ontario	Cambridge
RRNGS345-16	BOLD:ACA6067		Conotrachelus	Conotrachelus anaglypticus	43.3792	-80.3456	288	Canada	Ontario	Cambridge
RRSSC6988-15	BOLD:ACY5888	MG058515	Rhyssomatus	Rhyssomatus aequalis	43.3908	-80.3747	270	Canada	Ontario	Cambridge
SCAVG022-18	BOLD:ADM2013	MH917891	Typoderus	Typoderus iphitus	4.802	9.701	1977	Cameroon	Sud-Ouest	Mt. Kupe
SCAVG032-18	BOLD:ADK5949	MH917897	Typoderus	Typoderus clytius	4.1	9.063	638	Cameroon	Sud-Ouest	Mt. Cameroon
SCAVG151-18	BOLD:ADP7606	MT889181	Aethiopacorep	Aethiopacorep africanus	4.8193	9.7075	1525	Cameroon	Sud-Ouest	Mt. Kupe
SCAVG155-18	BOLD:ADP5576	MT889108	Anchonus	Anchonus blatchleyi	22.676	-83.724	118	Cuba		Vinales
SMTPB16369-13	BOLD:ACA6067	KR481926	Conotrachelus	Conotrachelus anaglypticus	44.1274	-81.144	NA	Canada	Ontario	Walkerton
SMTPB16372-13	BOLD:ACA6067	KR484067	Conotrachelus	Conotrachelus anaglypticus	44.1274	-81.144	NA	Canada	Ontario	Walkerton
SMTPB7323-13	BOLD:ABA6367	KR486585	Conotrachelus	Conotrachelus nenuphar	43.195	-80.386	NA	Canada	Ontario	Paris
SMTPD890-13	BOLD:ABA6367	KR486789	Conotrachelus	Conotrachelus nenuphar	43.257	-81.134	323	Canada	Ontario	St. Marys
SMTPI5764-14	BOLD:ACP8780	KR489677	Conotrachelus	Conotrachelus anaglypticus	42.318	-83.007	183	Canada	Ontario	Windsor
SMTPI5872-14	BOLD:ACP8780	KR483263	Conotrachelus	Conotrachelus anaglypticus	42.318	-83.007	183	Canada	Ontario	Windsor
SMTPJ3391-14	BOLD:ACP8780	KR487153	Conotrachelus	Conotrachelus anaglypticus	43.03	-81.271	259	Canada	Ontario	London
SMTPL879-15	BOLD:AAY3807	MG053541	Pissodes	Pissodes strobi	43.798	-79.37	157	Canada	Ontario	Toronto
SSBRC1489-14	BOLD:AAG5241	KR482550	Hylobius	Hylobius warreni	46.837	-60.434	276	Canada	Nova Scotia	Cape Breton Highlands National Park
SSKUC1508-15	BOLD:ACR4393	MF636146	Lepyrus	Lepyrus labradorensis	61.007	-138.535	790	Canada	Yukon Territory	Kluane National Park and Reserve
SSPRA067-15	BOLD:ACC3413	MF633031	Sthereus	Sthereus quadrituberculatus	49.071	-125.753	28	Canada	British Columbia	Pacific Rim National Park Reserve
SSPRA253-15	BOLD:ACC3413	MF635494	Sthereus	Sthereus quadrituberculatus	49.071	-125.753	28	Canada	British Columbia	Pacific Rim National Park Reserve
SSPRA349-15	BOLD:ACC3413	MF633926	Sthereus	Sthereus quadrituberculatus	49.071	-125.753	28	Canada	British Columbia	Pacific Rim National Park Reserve
SSPRB1272-15	BOLD:ACD0255	MF639095	Steremnius	Steremnius tuberosus	49.044	-125.684	32	Canada	British Columbia	Pacific Rim National Park Reserve
SSPRB309-15	BOLD:ACC3413	MF639021	Sthereus	Sthereus quadrituberculatus	49.044	-125.684	32	Canada	British Columbia	Pacific Rim National Park Reserve
TDAAT1654-20	BOLD:AAX5753		Lepyrus	Lepyrus armatus	46.776	13.642	590	Austria	Carinthia	9873 Dobriach
UAMIC1136-13	BOLD:AAG5241	KU875253	Hylobius	Hylobius warreni	55.872	-133.065	77	United States	Alaska
UAMIC151-13	BOLD:AAQ0034	KU876247	Steremnius	Steremnius carinatus	55.886	-132.861	78	United States	Alaska
UAMIC161-13	BOLD:ACD0423	KU876254	Sthereus	Sthereus multituberculatus	55.978	-132.755	101	United States	Alaska
UAMIC178-13	BOLD:ACD0255	KU876250	Steremnius	Steremnius tuberosus	55.969	-132.756	105	United States	Alaska
UAMIC180-13	BOLD:ACC3413	KU876259	Sthereus	Sthereus quadrituberculatus	55.884	-132.897	82	United States	Alaska
UAMIC1896-14	BOLD:ACD0713	KU876256	Sthereus	Sthereus ptinoides	60.558	-172.931	2	United States	Alaska
UAMIC217-13	BOLD:ACD0701	KU875363	Lepyrus	Lepyrus nordenskioeldi	64.704	-148.302	142	United States	Alaska
UAMIC220-13	BOLD:ACD0713	KU876257	Sthereus	Sthereus ptinoides	51.259	-179.076	2	United States	Alaska
UAMIC248-13	BOLD:AAQ0034	KU876248	Steremnius	Steremnius carinatus	55.871	-133.067	72	United States	Alaska
UAMIC427-13	BOLD:ACD0713	KU876255	Sthereus	Sthereus ptinoides	51.259	-179.076	2	United States	Alaska
USCOL127-09	BOLD:AAG5216	HM433172	Pachylobius	Pachylobius picivorus	35.494	-95.671	175	United States	Oklahoma	McIntosh Co.
USCOL128-09	BOLD:AAG5216	HM433173	Pachylobius	Pachylobius picivorus	35.494	-95.671	175	United States	Oklahoma	McIntosh Co.
USCOL141-09	BOLD:AAG5220	HM433180	Conotrachelus	Conotrachelus naso	33.8819	-96.8025	200	United States	Oklahoma	Marshall Co.
USCOL142-09	BOLD:AAG5220	HM433181	Conotrachelus	Conotrachelus naso	33.881	-96.804	195	United States	Oklahoma	Marshall Co.
USCOL143-09	BOLD:AAG5220	HM433182	Conotrachelus	Conotrachelus naso	33.881	-96.804	195	United States	Oklahoma	Marshall Co.
USCOL144-09	BOLD:AAG5220	HM433183	Conotrachelus	Conotrachelus naso	33.881	-96.804	195	United States	Oklahoma	Marshall Co.
USCOL145-09	BOLD:AAG5221	HM433184	Conotrachelus	Conotrachelus nenuphar	33.882	-96.802	202	United States	Oklahoma	Marshall Co.
USCOL146-09	BOLD:AAG5220	HM433185	Conotrachelus	Conotrachelus naso	33.881	-96.804	194	United States	Oklahoma	Marshall Co.
VGH435-12	BOLD:ABW9145	KX360460	Aparopionella	Aparopionella ombrophila	-7.5	37.66	1818	Tanzania	Morogoro	Uluguru
VGH436-12	BOLD:ABW9145	KX360428	Aparopionella	Aparopionella ombrophila	-7.5	37.66	1818	Tanzania	Morogoro	Uluguru
VVGAP075-17	BOLD:ADK5949	MH917896	Typoderus	Typoderus clytius	4.1001	9.0629	638	Cameroon	Sud-Ouest	Mt. Cameroon
VVGAP201-17	BOLD:ADK5949	MH917898	Typoderus	Typoderus clytius	4.1175	9.0718	1079	Cameroon	Sud-Ouest	Mt. Cameroon
VVGAP221-17	BOLD:ADK6062	MH917886	Typoderus	Typoderus iphitus	4.8193	9.7075	1525	Cameroon	Sud-Ouest	Mt. Kupe
VVGAP223-17	BOLD:ADJ8842	MH917901	Typoderus	Typoderus telamon	4.8193	9.7075	1525	Cameroon	Sud-Ouest	Mt. Kupe
VVGAP224-17	BOLD:ADJ8842	MH917892	Typoderus	Typoderus telamon	4.8193	9.7075	1525	Cameroon	Sud-Ouest	Mt. Kupe
VVGAP246-17	BOLD:ADK6062	MH917900	Typoderus	Typoderus iphitus	4.8017	9.7015	1977	Cameroon	Sud-Ouest	Mt. Kupe
VVGAP247-17	BOLD:ADJ8842	MH917893	Typoderus	Typoderus telamon	4.8017	9.7015	1977	Cameroon	Sud-Ouest	Mt. Kupe
VVGC006-08	BOLD:AAX6260	KJ427732	Lobosoma	Lobosoma rausense	44.035	134.221	650	Russia	Primorskiy Kray	Chuguevsky
VVGC008-08	BOLD:AAJ4836	KJ445701	Acallinus	Acallinus tuberculatus	44.035	134.221	650	Russia	Primorskiy Kray	Chuguevsky
VVGC1049-10	BOLD:AAO3841	HQ986799	Morimotodes	Morimotodes ismene	29.55	103.33	1947	China	Sichuan	Emei Shan
VVGC1156-10	BOLD:AAN5863	HQ986877	Morimotodes	Morimotodes ismene	29.55	103.33	2440	China	Sichuan	Emei Shan
VVGC1157-10	BOLD:AAN5863	KJ871626	Morimotodes	Morimotodes ismene	29.55	103.33	2440	China	Sichuan	Emei Shan
VVGC1158-10	BOLD:AAN5863	HQ986878	Morimotodes	Morimotodes ismene	29.55	103.33	2440	China	Sichuan	Emei Shan
VVGC1171-10	BOLD:AAJ4836	HQ986888	Acallinus	Acallinus tuberculatus	43.12	132.79	422	Russia	Primorskiy Kray	Anisimovka
VVGC1174-10	BOLD:AAN4443	HQ986889	Lobosoma	Lobosoma rausense	43.12	132.79	422	Russia	Primorskiy Kray	Anisimovka
VVGC1677-11	BOLD:AAV3101	JN282466	Typoderus	Typoderus admetus	-7.12	37.6	2220	Tanzania		Uluguru Mts.
VVGC1678-11	BOLD:AAV3101	JN282467	Typoderus	Typoderus admetus	-7.12	37.6	2220	Tanzania		Uluguru Mts.
VVGC1681-11	BOLD:AAV3100	JN282470	Typoderus	Typoderus subfurcatus	-7.12	37.6	2220	Tanzania		Uluguru Mts.
VVGC1682-11	BOLD:AAV3100	JN282471	Typoderus	Typoderus subfurcatus	-7.12	37.6	2220	Tanzania		Uluguru Mts.
VVGC1683-11	BOLD:AAV2208	JN282472	Aparopionella	Aparopionella ombrophila	-7.12	37.6	2220	Tanzania		Uluguru Mts.
VVGC1684-11	BOLD:AAV2208	JN282473	Aparopionella	Aparopionella ombrophila	-7.12	37.6	2220	Tanzania		Uluguru Mts.
VVGC1685-11	BOLD:AAV2208	JN282474	Aparopionella	Aparopionella ombrophila	-7.12	37.6	2220	Tanzania		Uluguru Mts.
VVGC1716-11	BOLD:AAV3101	JN282482	Typoderus	Typoderus admetus	-7.12	37.6	2408	Tanzania		Tchenzema
VVGC1717-11	BOLD:ACF5658	JN282483	Typoderus	Typoderus sp. VG1808	-7.12	37.6	2408	Tanzania		Tchenzema
VVGC1718-11	BOLD:AAV3138	JN282484	Typoderus	Typoderus admetus	-7.12	37.6	2408	Tanzania		Tchenzema
VVGC1720-11	BOLD:AAV3101	JN282486	Typoderus	Typoderus admetus	-7.12	37.6	2408	Tanzania		Tchenzema
VVGC1721-11	BOLD:AAV3101	JN282487	Typoderus	Typoderus admetus	-7.12	37.6	2408	Tanzania		Tchenzema
VVGC1731-11	BOLD:AAV3122	JN282493	Typoderus	Typoderus subfurcatus	-7.12	37.6	2408	Tanzania		Tchenzema
VVGC1732-11	BOLD:AAV3122	JN282494	Typoderus	Typoderus subfurcatus	-7.12	37.6	2408	Tanzania		Tchenzema
VVGC1733-11	BOLD:AAV3139	JN282495	Typoderus	Typoderus subfurcatus	-7.12	37.6	2408	Tanzania		Tchenzema
VVGC1734-11	BOLD:AAV3122	JN282496	Typoderus	Typoderus subfurcatus	-7.12	37.6	2408	Tanzania		Tchenzema
VVGC1735-11	BOLD:AAV3139	JN282497	Typoderus	Typoderus subfurcatus	-7.12	37.6	2408	Tanzania		Tchenzema
VVGC1736-11	BOLD:AAV3139	JN282498	Typoderus	Typoderus subfurcatus	-7.12	37.6	2408	Tanzania		Tchenzema
VVGC1753-11	BOLD:AAV2208	JN282499	Aparopionella	Aparopionella ombrophila	-7.12	37.6	2220	Tanzania		Tchenzema
VVGC1754-11	BOLD:AAV2220	JN282500	Aparopionella	Aparopionella ombrophila	-7.12	37.6	2429	Tanzania		Tchenzema
VVGC1756-11	BOLD:AAV2220	JN282501	Aparopionella	Aparopionella ombrophila	-7.12	37.6	2429	Tanzania		Tchenzema
VVGC1774-11	BOLD:AAV3101	JN282502	Typoderus	Typoderus admetus	-7.12	37.6	2408	Tanzania		Tchenzema
VVGC1775-11	BOLD:AAV3101	JN282503	Typoderus	Typoderus admetus	-7.12	37.6	2408	Tanzania		Tchenzema
VVGC1777-11	BOLD:ACF5658	JN282505	Typoderus	Typoderus sp. VG1808	-7.12	37.6	2408	Tanzania		Tchenzema
VVGC1778-11	BOLD:ACF5658	JN282506	Typoderus	Typoderus sp. VG1808	-7.12	37.6	2408	Tanzania		Tchenzema
VVGC1779-11	BOLD:ACF5658	JN282507	Typoderus	Typoderus sp. VG1808	-7.12	37.6	2408	Tanzania		Tchenzema
VVGC1780-11	BOLD:ACF5658	JN282508	Typoderus	Typoderus sp. VG1808	-7.12	37.6	2408	Tanzania		Tchenzema
VVGC1782-11	BOLD:ACF5658	JN282510	Typoderus	Typoderus sp. VG1808	-7.12	37.6	2408	Tanzania		Tchenzema
VVGC1903-11	BOLD:AAV3139	JN311600	Typoderus	Typoderus subfurcatus	-7.12	37.6	2408	Tanzania		Tchenzema
VVGC1944-11	BOLD:AAV3122	KY034366	Typoderus	Typoderus subfurcatus	-7.12	37.6	2318	Tanzania		Tchenzema
VVGC1946-11	BOLD:AAV3101	KY034330	Typoderus	Typoderus admetus	-7.12	37.6	2038	Tanzania		Tchenzema
VVGC1947-11	BOLD:AAV3101	KY034337	Typoderus	Typoderus admetus	-7.12	37.6	2038	Tanzania		Tchenzema
VVGC1948-11	BOLD:AAV3114	KY034324	Typoderus	Typoderus admetus	-7.12	37.6	2038	Tanzania		Tchenzema
VVGC1949-11	BOLD:AAV3114	KY034319	Typoderus	Typoderus admetus	-7.12	37.6	2038	Tanzania		Tchenzema
VVGC1950-11	BOLD:AAV3114	KY034327	Typoderus	Typoderus admetus	-7.12	37.6	2038	Tanzania		Tchenzema
VVGC1951-11	BOLD:AAV3115	KY034299	Typoderus	Typoderus admetus	-7.12	37.6	2038	Tanzania		Tchenzema
VVGC1952-11	BOLD:AAV3115	KY034352	Typoderus	Typoderus admetus	-7.12	37.6	2038	Tanzania		Tchenzema
VVGC1953-11	BOLD:AAV3115	KY034314	Typoderus	Typoderus admetus	-7.12	37.6	2038	Tanzania		Tchenzema
VVGC1957-11	BOLD:AAV3101	KY034342	Typoderus	Typoderus admetus	-7.12	37.6	2058	Tanzania		Tchenzema
VVGC1958-11	BOLD:ADF0595	KY034350	Typoderus	Typoderus sp. VG1808	-7.12	37.6	2058	Tanzania		Tchenzema
VVGC1959-11	BOLD:AAV3101	KY034326	Typoderus	Typoderus admetus	-7.12	37.6	2058	Tanzania		Tchenzema
VVGC1960-11	BOLD:AAV3101	KY034346	Typoderus	Typoderus admetus	-7.12	37.6	2058	Tanzania		Tchenzema
VVGC1961-11	BOLD:AAV3101	KY034365	Typoderus	Typoderus admetus	-7.12	37.6	2058	Tanzania		Tchenzema
VVGC1962-11	BOLD:AAV3101	KY034311	Typoderus	Typoderus admetus	-7.12	37.6	2058	Tanzania		Tchenzema
VVGC1963-11	BOLD:AAV3101	KY034303	Typoderus	Typoderus admetus	-7.12	37.6	2058	Tanzania		Tchenzema
VVGC1964-11	BOLD:ADF2171	KY034325	Typoderus	Typoderus subfurcatus	-7.12	37.6	2058	Tanzania		Tchenzema
VVGC1965-11	BOLD:AAV3100	KY034331	Typoderus	Typoderus subfurcatus	-7.12	37.6	2058	Tanzania		Tchenzema
VVGC1967-11	BOLD:AAV3101	KY034320	Typoderus	Typoderus admetus	-7.05	37.65	1602	Tanzania		Bunduki
VVGC1968-11	BOLD:AAV3118	KY034339	Typoderus	Typoderus admetus	-7.05	37.65	1602	Tanzania		Bunduki
VVGC1970-11	BOLD:AAV3101	KY034351	Typoderus	Typoderus admetus	-7.05	37.65	1602	Tanzania		Bunduki
VVGC1972-11	BOLD:AAV3118	KY034338	Typoderus	Typoderus admetus	-7.05	37.65	1602	Tanzania		Bunduki
VVGC1974-11	BOLD:AAV3119	KY034304	Typoderus	Typoderus subfurcatus	-7.05	37.65	1602	Tanzania		Bunduki
VVGC1977-11	BOLD:AAV2221	KY034269	Lupangus	Lupangus jason	-7.05	37.65	1602	Tanzania		Bunduki
VVGC1978-11	BOLD:AAV2221	KY034273	Lupangus	Lupangus jason	-7.05	37.65	1602	Tanzania		Bunduki
VVGC1979-11	BOLD:AAV2221	KY034263	Lupangus	Lupangus jason	-7.05	37.65	1602	Tanzania		Bunduki
VVGC1980-11	BOLD:AAV2221	KY034271	Lupangus	Lupangus jason	-7.05	37.65	1602	Tanzania		Bunduki
VVGC1981-11	BOLD:AAV3101	KY034340	Typoderus	Typoderus admetus	-7.05	37.65	2263	Tanzania		Bunduki
VVGC1985-11	BOLD:ADF1106	KY034359	Typoderus	Typoderus sp. VG1808	-7.05	37.65	2263	Tanzania		Bunduki
VVGC1986-11	BOLD:ADF2172	KY034328	Typoderus	Typoderus subfurcatus	-7.05	37.65	2263	Tanzania		Bunduki
VVGC1987-11	BOLD:AAV3122	KY034307	Typoderus	Typoderus subfurcatus	-7.05	37.65	2263	Tanzania		Bunduki
VVGC1996-11	BOLD:AAV3101	KY034298	Typoderus	Typoderus admetus	-7.05	37.65	2051	Tanzania		Bunduki
VVGC1997-11	BOLD:ABY8452	KY034309	Typoderus	Typoderus admetus	-7.05	37.65	2051	Tanzania		Bunduki
VVGC1998-11	BOLD:AAV3123	KY034316	Typoderus	Typoderus admetus	-7.05	37.65	2051	Tanzania		Bunduki
VVGC1999-11	BOLD:AAV3123	KY034364	Typoderus	Typoderus admetus	-7.05	37.65	2051	Tanzania		Bunduki
VVGC2004-11	BOLD:AAV3101	KY034305	Typoderus	Typoderus admetus	-7.05	37.65	1848	Tanzania		Bunduki
VVGC2005-11	BOLD:AAV3124	KY034357	Typoderus	Typoderus sp. VG1808	-7.05	37.65	1848	Tanzania		Bunduki
VVGC2006-11	BOLD:AAV3101	KY034362	Typoderus	Typoderus admetus	-7.05	37.65	1848	Tanzania		Bunduki
VVGC2009-11	BOLD:AAV3125	KY034293	Typoderus	Typoderus peleus	-7.05	37.65	1848	Tanzania		Bunduki
VVGC2011-11	BOLD:ADF0966	KY034322	Typoderus	Typoderus peleus	-7.05	37.65	1848	Tanzania		Bunduki
VVGC2012-11	BOLD:AAV3125	KY034300	Typoderus	Typoderus peleus	-7.05	37.65	1848	Tanzania		Bunduki
VVGC2014-11	BOLD:AAV3101	KY034302	Typoderus	Typoderus admetus	-7.05	37.65	1848	Tanzania		Bunduki
VVGC2015-11	BOLD:ADF0776	KY034297	Typoderus	Typoderus sp. VG1808	-7.05	37.65	1848	Tanzania		Bunduki
VVGC2016-11	BOLD:AAV3101	KY034295	Typoderus	Typoderus admetus	-7.05	37.65	1848	Tanzania		Bunduki
VVGC2017-11	BOLD:AAV3128	KY034355	Typoderus	Typoderus admetus	-7.05	37.65	1848	Tanzania		Bunduki
VVGC2018-11	BOLD:AAV3101	KY034308	Typoderus	Typoderus admetus	-7.05	37.65	1848	Tanzania		Bunduki
VVGC2022-11	BOLD:ADF0966	KY034344	Typoderus	Typoderus peleus	-7.05	37.65	1848	Tanzania		Bunduki
VVGC2024-11	BOLD:AAV3125	KY034348	Typoderus	Typoderus peleus	-7.05	37.65	1848	Tanzania		Bunduki
VVGC2025-11	BOLD:AAV3101	KY034367	Typoderus	Typoderus admetus	-7.05	37.65	1848	Tanzania		Bunduki
VVGC2026-11	BOLD:AAV3128	KY034356	Typoderus	Typoderus admetus	-7.05	37.65	1848	Tanzania		Bunduki
VVGC2027-11	BOLD:AAV3129	KY034361	Typoderus	Typoderus polyphemus	-7.05	37.65	1848	Tanzania		Bunduki
VVGC2028-11	BOLD:AAV3129	KY034347	Typoderus	Typoderus polyphemus	-7.05	37.65	1848	Tanzania		Bunduki
VVGC2029-11	BOLD:AAV3101	KY034323	Typoderus	Typoderus admetus	-7.05	37.65	1848	Tanzania		Bunduki
VVGC2030-11	BOLD:AAV3101	KY034345	Typoderus	Typoderus admetus	-7.05	37.65	1848	Tanzania		Bunduki
VVGC2031-11	BOLD:AAV3101	KY034343	Typoderus	Typoderus admetus	-7.05	37.65	1848	Tanzania		Bunduki
VVGC2033-11	BOLD:AAV3100	KY034354	Typoderus	Typoderus subfurcatus	-7.05	37.65	1848	Tanzania		Bunduki
VVGC2043-11	BOLD:AAV3101	KY034315	Typoderus	Typoderus admetus	-7.05	37.65	1818	Tanzania		Bunduki
VVGC2045-11	BOLD:AAV3101	KY034333	Typoderus	Typoderus admetus	-7.05	37.65	1818	Tanzania		Bunduki
VVGC2048-11	BOLD:AAV3124	KY034317	Typoderus	Typoderus sp. VG1808	-7.05	37.65	1846	Tanzania		Bunduki
VVGC2049-11	BOLD:AAV3101	KY034292	Typoderus	Typoderus admetus	-7.05	37.65	1846	Tanzania		Bunduki
VVGC2051-11	BOLD:AAV3123	KY034368	Typoderus	Typoderus admetus	-7.05	37.65	1846	Tanzania		Bunduki
VVGC2052-11	BOLD:AAV3123	KY034332	Typoderus	Typoderus admetus	-7.05	37.65	1846	Tanzania		Bunduki
VVGC2053-11	BOLD:ADF2031	KY034294	Typoderus	Typoderus subfurcatus	-7.05	37.65	1569	Tanzania		Bunduki
VVGC2054-11	BOLD:AAV3119	KY034296	Typoderus	Typoderus subfurcatus	-7.05	37.65	1569	Tanzania		Bunduki
VVGC2055-11	BOLD:AAV2221	KY034262	Lupangus	Lupangus jason	-7.05	37.65	1569	Tanzania		Bunduki
VVGC2056-11	BOLD:AAV2221	KY034265	Lupangus	Lupangus jason	-7.05	37.65	1569	Tanzania		Bunduki
VVGC2064-11	BOLD:AAV3118	KY034335	Typoderus	Typoderus admetus	-7.05	37.65	1569	Tanzania		Bunduki
VVGC2065-11	BOLD:AAV3118	KY034313	Typoderus	Typoderus admetus	-7.05	37.65	1569	Tanzania		Bunduki
VVGC2066-11	BOLD:AAV3118	KY034329	Typoderus	Typoderus admetus	-7.05	37.65	1569	Tanzania		Bunduki
VVGC2067-11	BOLD:AAV3118	KY034349	Typoderus	Typoderus admetus	-7.05	37.65	1569	Tanzania		Bunduki
VVGC2068-11	BOLD:AAV3131	KY034360	Typoderus	Typoderus furcatus	-7.05	37.65	1569	Tanzania		Bunduki
VVGC2069-11	BOLD:AAV3129	KY034363	Typoderus	Typoderus polyphemus	-7.05	37.65	1569	Tanzania		Bunduki
VVGC2070-11	BOLD:AAV3131	KY034336	Typoderus	Typoderus furcatus	-7.05	37.65	1569	Tanzania		Bunduki
VVGC2071-11	BOLD:AAV3131	KY034358	Typoderus	Typoderus furcatus	-7.05	37.65	1569	Tanzania		Bunduki
VVGC2090-11	BOLD:ABA4872	KJ427741	Niphadomimus	Niphadomimus merope	33.87	108.98	2300	China	Shaanxi	Qin Ling Shan
VVGC2175-11	BOLD:AAG2772	MH034396	Devernodes	Devernodes alkippe	29.57	103.35	1829	China	Sichuan	Emei Shan
VVGC2176-11	BOLD:AAG2772	MH034385	Devernodes	Devernodes alkippe	29.57	103.35	1829	China	Sichuan	Emei Shan
VVGC2177-11	BOLD:AAG2772	MH034387	Devernodes	Devernodes alkippe	29.57	103.35	1829	China	Sichuan	Emei Shan
VVGC2178-11	BOLD:AAG2772	MH034384	Devernodes	Devernodes alkippe	29.57	103.35	1829	China	Sichuan	Emei Shan
VVGC2229-11	BOLD:ABA5148	MH034377	Devernodes	Devernodes alkippe	29.57	103.35	1463	China	Sichuan	Emei Shan
VVGC2230-11	BOLD:ABA5148	MH034402	Devernodes	Devernodes alkippe	29.57	103.35	1463	China	Sichuan	Emei Shan
VVGC2231-11	BOLD:ABA5148	MH034389	Devernodes	Devernodes alkippe	29.57	103.35	1463	China	Sichuan	Emei Shan
VVGC2233-11	BOLD:ABA5148	MH034399	Devernodes	Devernodes alkippe	29.57	103.35	1463	China	Sichuan	Emei Shan
VVGC2234-11	BOLD:ABA5148	MH034393	Devernodes	Devernodes alkippe	29.57	103.35	1463	China	Sichuan	Emei Shan
VVGC2241-11	BOLD:AAG2772	MH034374	Devernodes	Devernodes alkippe	29.57	103.35	1639	China	Sichuan	Emei Shan
VVGC2288-11	BOLD:ABA4870	KJ871639	Morimotodes	Morimotodes ismene	29.8	102.07	2765	China	Sichuan	Gongga Shan
VVGC2318-11	BOLD:ABA4876	KJ427731	Niphadomimus	Niphadomimus alcyone	29.8	102.07	3886	China	Sichuan	Gongga Shan
VVGC2335-11	BOLD:ABA4870	KJ871628	Morimotodes	Morimotodes ismene	29.8	102.07	3170	China	Sichuan	Gongga Shan
VVGC2350-11	BOLD:ABA4870	KJ871643	Morimotodes	Morimotodes ismene	29.8	102.07	3019	China	Sichuan	Gongga Shan
VVGC2351-11	BOLD:ABA4870	KJ871624	Morimotodes	Morimotodes ismene	29.8	102.07	3019	China	Sichuan	Gongga Shan
VVGC2352-11	BOLD:ABA4870	KJ871622	Morimotodes	Morimotodes ismene	29.8	102.07	3019	China	Sichuan	Gongga Shan
VVGC2355-11	BOLD:ABA3726	KJ427748	Niphadomimus	Niphadomimus calaeno	29.8	102.07	3620	China	Sichuan	Gongga Shan
VVGC2433-11	BOLD:ABA4870	KJ871631	Morimotodes	Morimotodes ismene	29.8	102.07	2977	China	Sichuan	Gongga Shan
VVGC2434-11	BOLD:ABA4870	KJ871634	Morimotodes	Morimotodes ismene	29.8	102.07	2977	China	Sichuan	Gongga Shan
VVGC2436-11	BOLD:ABA4870	KJ871627	Morimotodes	Morimotodes ismene	29.8	102.07	2966	China	Sichuan	Gongga Shan
VVGC2437-11	BOLD:ABA4870	KJ871638	Morimotodes	Morimotodes ismene	29.8	102.07	2966	China	Sichuan	Gongga Shan
VVGC2545-11	BOLD:ADE9650	MG648761	Aater	Aater cangshanensis	25.68	100.12	2714	China	Yunnan	Cang Shan
VVGC2571-11	BOLD:AAN5696	KJ427740	Niphadomimus	Niphadomimus electra	25.68	100.12	3890	China	Yunnan	Cang Shan
VVGC2572-11	BOLD:AAN5696	KJ427734	Niphadomimus	Niphadomimus electra	25.68	100.12	3890	China	Yunnan	Cang Shan
VVGC2573-11	BOLD:AAN5696	KJ427742	Niphadomimus	Niphadomimus electra	25.68	100.12	3890	China	Yunnan	Cang Shan
VVGC2591-11	BOLD:AAN5696	KJ427746	Niphadomimus	Niphadomimus electra	25.68	100.12	3740	China	Yunnan	Cang Shan
VVGC2592-11	BOLD:AAN5696	KJ427745	Niphadomimus	Niphadomimus electra	25.68	100.12	3740	China	Yunnan	Cang Shan
VVGC2593-11	BOLD:AAN5696	KJ427743	Niphadomimus	Niphadomimus electra	25.68	100.12	3740	China	Yunnan	Cang Shan
VVGC2594-11	BOLD:ABA4875	KJ427733	Niphadomimus	Niphadomimus maia	25.68	100.12	3740	China	Yunnan	Cang Shan
VVGC2595-11	BOLD:ABA4875	KJ427744	Niphadomimus	Niphadomimus maia	25.68	100.12	3740	China	Yunnan	Cang Shan
VVGC2596-11	BOLD:ABA4875	KJ427735	Niphadomimus	Niphadomimus maia	25.68	100.12	3740	China	Yunnan	Cang Shan
VVGC2597-11	BOLD:ABA4875	KJ427730	Niphadomimus	Niphadomimus maia	25.68	100.12	3740	China	Yunnan	Cang Shan
VVGC303-09	BOLD:AAG5052	HM386450	Thalasselephas	Thalasselephas minor	42.58	131.2	NA	Russia	Primorskiy Kray	Gamova Peninsula
VVGC309-09	BOLD:AAG5053	HM417677	Thalasselephas	Thalasselephas maximus	42.58	131.2	NA	Russia	Primorskiy Kray	Gamova Peninsula
VVGC320-09	BOLD:AAJ2019	HM417679	Anchonidium	Anchonidium unguiculare	35.88	-5.4	337	Morocco		W Sebta
VVGC436-09	BOLD:AAH3253	HM417728	Morimotodes	Morimotodes ismene	27.75	98.6	2312	China	Yunnan
VVGC437-09	BOLD:AAH3253	HM417729	Morimotodes	Morimotodes ismene	27.75	98.6	2312	China	Yunnan
VVGC438-09	BOLD:AAH3253	HM417730	Morimotodes	Morimotodes ismene	27.75	98.6	2312	China	Yunnan
VVGC440-09	BOLD:AAH3254	HM417731	Morimotodes	Morimotodes ismene	29.55	103.33	2310	China	Sichuan
VVGC444-09	BOLD:AAH3254	HM417732	Morimotodes	Morimotodes ismene	29.55	103.33	2340	China	Sichuan
VVGC553-09	BOLD:AAG2772	HM417774	Devernodes	Devernodes alkippe	29.55	103.34	1850	China	Sichuan
VVGC554-09	BOLD:AAG2772	HM417775	Devernodes	Devernodes alkippe	29.55	103.34	1850	China	Sichuan
VVGC667-10	BOLD:ADF1905	HQ987002	Pissodes	Pissodes punctatus	25.67	100.11	2657	China	Yunnan	Cangshan
VVGC668-10	BOLD:ADF1720	HQ987003	Ectatorhinus	Ectatorhinus adamsii	27.78	98.67	1460	China	Yunnan	N Gaoligonshan
VVGC826-10	BOLD:AAN5861	HQ987105	Morimotodes	Morimotodes ismene	25.67	100.11	2657	China	Yunnan	Cangshan
VVGC838-10	BOLD:AAN5696	HQ987110	Niphadomimus	Niphadomimus electra	25.67	100.11	3887	China	Yunnan	Cangshan
VVGC882-10	BOLD:AAH3253	HQ987135	Morimotodes	Morimotodes ismene	27.75	98.59	3027	China	Yunnan	N Gaoligongshan
VVGC931-10	BOLD:AAH3253	HQ987159	Morimotodes	Morimotodes ismene	27.75	98.59	3027	China	Yunnan	N Gaoligongshan
VVGC966-10	BOLD:AAH3253	HQ987179	Morimotodes	Morimotodes ismene	27.99	98.55	3018	China	Yunnan	N Gaoligongshan
VVGC967-10	BOLD:AAH3253	HQ987180	Morimotodes	Morimotodes ismene	27.99	98.55	3018	China	Yunnan	N Gaoligongshan
VVGC969-10	BOLD:AAH3253	HQ987181	Morimotodes	Morimotodes ismene	27.99	98.55	3018	China	Yunnan	N Gaoligongshan
VVGPL1005-12	BOLD:ACA9601	KJ841732	Otibazo	Otibazo polyphemus	21.46	105.65	1128	Vietnam	Vinh Phuc	Tam Dao
VVGPL1006-12	BOLD:ACA9601	KJ841731	Otibazo	Otibazo polyphemus	21.46	105.65	1128	Vietnam	Vinh Phuc	Tam Dao
VVGPL1007-12	BOLD:ACA9601	KJ841730	Otibazo	Otibazo polyphemus	21.46	105.65	1128	Vietnam	Vinh Phuc	Tam Dao
VVGPL1017-12	BOLD:ACA4242	MH034398	Devernodes	Devernodes chthonia	21.46	105.65	1128	Vietnam	Vinh Phuc	Tam Dao
VVGPL1018-12	BOLD:ACA4242	MH034397	Devernodes	Devernodes chthonia	21.46	105.65	1237	Vietnam	Vinh Phuc	Tam Dao
VVGPL1037-12	BOLD:ACA4648	MH034403	Devernodes	Devernodes asteria	21.46	105.65	1240	Vietnam	Vinh Phuc	Tam Dao
VVGPL1038-12	BOLD:ACA4648	MH034381	Devernodes	Devernodes asteria	21.46	105.65	1240	Vietnam	Vinh Phuc	Tam Dao
VVGPL1049-12	BOLD:ACA4242	MH034391	Devernodes	Devernodes chthonia	21.46	105.65	1229	Vietnam	Vinh Phuc	Tam Dao
VVGPL1056-12	BOLD:ACA4242	MH034370	Devernodes	Devernodes chthonia	21.46	105.65	1185	Vietnam	Vinh Phuc	Tam Dao
VVGPL1120-12	BOLD:ACA4628	KJ427737	Niphadomimus	Niphadomimus sterope	27.35	100.09	4114	China	Yunnan	Haba
VVGPL1125-12	BOLD:ACA4628	KJ427747	Niphadomimus	Niphadomimus sterope	27.35	100.09	4042	China	Yunnan	Haba
VVGPL1126-12	BOLD:ACA2810	KJ871647	Morimotodes	Morimotodes ismene	27.35	100.09	4042	China	Yunnan	Haba
VVGPL1127-12	BOLD:ACA2810	KJ871651	Morimotodes	Morimotodes ismene	27.35	100.09	4042	China	Yunnan	Haba
VVGPL1128-12	BOLD:ACA2810	KJ871642	Morimotodes	Morimotodes ismene	27.35	100.09	4042	China	Yunnan	Haba
VVGPL1129-12	BOLD:ACA2810	KJ871621	Morimotodes	Morimotodes ismene	27.35	100.09	4042	China	Yunnan	Haba
VVGPL1176-12	BOLD:ACA2810	KJ871632	Morimotodes	Morimotodes ismene	27.35	100.09	4072	China	Yunnan	Haba
VVGPL1177-12	BOLD:ACA2810	KJ871649	Morimotodes	Morimotodes ismene	27.35	100.09	4072	China	Yunnan	Haba
VVGPL1426-13	BOLD:ACG1649	KJ841722	Paocryptorrhinus	Paocryptorrhinus hustachei	-3.18	37.51	2668	Tanzania	Kilimanjaro	Mt. Kilimanjaro
VVGPL1427-13	BOLD:ACG1555	KJ445688	Thrombosternus	Thrombosternus cucullatus	-3.18	37.51	2668	Tanzania	Kilimanjaro	Mt. Kilimanjaro
VVGPL1470-13	BOLD:ACG1648	KJ841728	Paocryptorrhinus	Paocryptorrhinus hustachei	-3.21	37.52	2198	Tanzania	Kilimanjaro	Mt. Kilimanjaro
VVGPL1471-13	BOLD:ACG1555	KJ445714	Thrombosternus	Thrombosternus cucullatus	-3.21	37.52	2198	Tanzania	Kilimanjaro	Mt. Kilimanjaro
VVGPL1473-13	BOLD:ACI5828	KX360471	Aparopionella	Aparopionella sylvicola	-3.21	37.52	2198	Tanzania	Kilimanjaro	Mt. Kilimanjaro
VVGPL1474-13	BOLD:ACI5828	KX360461	Aparopionella	Aparopionella sylvicola	-3.21	37.52	2198	Tanzania	Kilimanjaro	Mt. Kilimanjaro
VVGPL1489-13	BOLD:ACG1648	KJ841724	Paocryptorrhinus	Paocryptorrhinus hustachei	-3.2	37.52	2370	Tanzania	Kilimanjaro	Mt. Kilimanjaro
VVGPL1490-13	BOLD:ACG1555	KJ445685	Thrombosternus	Thrombosternus cucullatus	-3.2	37.52	2370	Tanzania	Kilimanjaro	Mt. Kilimanjaro
VVGPL1494-13	BOLD:ACG2188	KJ841723	Paocryptorrhinus	Paocryptorrhinus hustachei	-3.15	37.24	2124	Tanzania	Kilimanjaro	Mt. Kilimanjaro
VVGPL1495-13	BOLD:ACG2188	KJ841717	Paocryptorrhinus	Paocryptorrhinus hustachei	-3.15	37.24	2124	Tanzania	Kilimanjaro	Mt. Kilimanjaro
VVGPL1496-13	BOLD:ACG1585	KJ445690	Thrombosternus	Thrombosternus cucullatus	-3.15	37.24	2124	Tanzania	Kilimanjaro	Mt. Kilimanjaro
VVGPL150-12	BOLD:AAX6260	KJ427738	Lobosoma	Lobosoma rausense	42.57	131.31	10	Russia	Primorskiy Kray	Primorsky Kray
VVGPL1513-13	BOLD:ACG1585	KJ445683	Thrombosternus	Thrombosternus cucullatus	-3.18	37.28	1773	Tanzania	Kilimanjaro	Mt. Kilimanjaro
VVGPL1518-13	BOLD:ACG2188	KJ841713	Paocryptorrhinus	Paocryptorrhinus hustachei	-3.18	37.28	1993	Tanzania	Kilimanjaro	Mt. Kilimanjaro
VVGPL1546-13	BOLD:ACG2181	MK813364	Tazarcus	Tazarcus aeaea	-4.27	37.93	2239	Tanzania	Kilimanjaro	S. Pare
VVGPL1558-13	BOLD:ACG1457	KJ841721	Paocryptorrhinus	Paocryptorrhinus atropos	-4.27	37.93	2072	Tanzania	Kilimanjaro	S. Pare
VVGPL1580-13	BOLD:ACG1857	KY110603	Typoderus	Typoderus peleus	-6.91	39.1	166	Tanzania	Dar-Es-Salaam	Pugu Hills
VVGPL1581-13	BOLD:ACG1857	KY110597	Typoderus	Typoderus peleus	-6.91	39.1	166	Tanzania	Dar-Es-Salaam	Pugu Hills
VVGPL1582-13	BOLD:ACG1857	KY110601	Typoderus	Typoderus peleus	-6.91	39.1	166	Tanzania	Dar-Es-Salaam	Pugu Hills
VVGPL1600-13	BOLD:ACG2180	MG648758	Tazarcus	Tazarcus aeaea	-4.77	38.36	1576	Tanzania	Tanga	W. Usambara
VVGPL1710-13	BOLD:ACG2364	KX360453	Aparopionella	Aparopionella elliptica	-3.22	36.78	3178	Tanzania	Arusha	Mt. Meru
VVGPL1711-13	BOLD:ACG2364	KX360455	Aparopionella	Aparopionella elliptica	-3.22	36.78	3178	Tanzania	Arusha	Mt. Meru
VVGPL1712-13	BOLD:ACG2364	KX360478	Aparopionella	Aparopionella elliptica	-3.22	36.78	3178	Tanzania	Arusha	Mt. Meru
VVGPL1713-13	BOLD:ACG2364	KX360474	Aparopionella	Aparopionella elliptica	-3.22	36.78	3178	Tanzania	Arusha	Mt. Meru
VVGPL1737-13	BOLD:ACG2364	KX360485	Aparopionella	Aparopionella elliptica	-3.22	36.78	3222	Tanzania	Arusha	Mt. Meru
VVGPL1738-13	BOLD:ACG2364	KX360487	Aparopionella	Aparopionella elliptica	-3.22	36.78	3222	Tanzania	Arusha	Mt. Meru
VVGPL1749-13	BOLD:ACG1639	KX360456	Aparopionella	Aparopionella esau	-3.22	36.8	2532	Tanzania	Arusha	Mt. Meru
VVGPL1794-13	BOLD:ACG2282	KX360477	Aparopionella	Aparopionella hanangensis	-4.42	35.4	2652	Tanzania		Manyara, Mt. Hanang
VVGPL1796-13	BOLD:ACG2558	KJ841725	Paocryptorrhinus	Paocryptorrhinus hanangensis	-4.42	35.4	2652	Tanzania		Manyara, Mt. Hanang
VVGPL1853-13	BOLD:ACG2558	KJ841720	Paocryptorrhinus	Paocryptorrhinus hanangensis	-4.43	35.42	2283	Tanzania		Manyara, Mt. Hanang
VVGPL1884-13	BOLD:ACG2282	KX360445	Aparopionella	Aparopionella hanangensis	-4.46	35.4	2383	Tanzania		Manyara, Mt. Hanang
VVGPL195-12	BOLD:ABW5632	KY034274	Lupangus	Lupangus asterius	-5.1	38.63	699	Tanzania	Tanga	East Usambara
VVGPL204-12	BOLD:ABW5632	KY034288	Lupangus	Lupangus asterius	-5.1	38.63	1020	Tanzania	Tanga	East Usambara
VVGPL205-12	BOLD:ABW5632	KY034282	Lupangus	Lupangus asterius	-5.1	38.63	1020	Tanzania	Tanga	East Usambara
VVGPL206-12	BOLD:ABW5632	KY034278	Lupangus	Lupangus asterius	-5.1	38.63	1020	Tanzania	Tanga	East Usambara
VVGPL207-12	BOLD:ABW5632	KY034284	Lupangus	Lupangus asterius	-5.1	38.63	1020	Tanzania	Tanga	East Usambara
VVGPL209-12	BOLD:ABW5749	KJ445682	Typoderus	Typoderus furcatus	-5.1	38.63	1020	Tanzania	Tanga	East Usambara
VVGPL210-12	BOLD:ABW5749	KJ445697	Typoderus	Typoderus furcatus	-5.1	38.63	1020	Tanzania	Tanga	East Usambara
VVGPL2269-13	BOLD:AAN5863	KJ871623	Morimotodes	Morimotodes ismene	29.54	103.33	2440	China	Sichuan	Emei Shan
VVGPL2270-13	BOLD:AAN5863	KJ871635	Morimotodes	Morimotodes ismene	29.54	103.33	2440	China	Sichuan	Emei Shan
VVGPL2271-13	BOLD:AAN5863	KJ871625	Morimotodes	Morimotodes ismene	29.54	103.33	2440	China	Sichuan	Emei Shan
VVGPL2274-13	BOLD:AAN5863	KJ871645	Morimotodes	Morimotodes ismene	29.54	103.33	2440	China	Sichuan	Emei Shan
VVGPL2412-13	BOLD:ACK9480	KY110612	Plinthus	Plinthus confusus	43.378	40.349	1893	Georgia	Abkhazia	Mt. Arabika
VVGPL2416-13	BOLD:ACK9480	KJ871636	Plinthus	Plinthus confusus	43.378	40.349	1893	Georgia	Abkhazia	Mt. Arabika
VVGPL2417-13	BOLD:ACK9066	KJ871641	Plinthus	Plinthus polymorphus	43.378	40.349	1893	Georgia	Abkhazia	Mt. Arabika
VVGPL243-12	BOLD:ABW5632	KY034277	Lupangus	Lupangus asterius	-5.1	38.63	953	Tanzania	Tanga	East Usambara
VVGPL244-12	BOLD:ABW5632	KY034276	Lupangus	Lupangus asterius	-5.1	38.63	953	Tanzania	Tanga	East Usambara
VVGPL245-12	BOLD:ABW5632	KY034286	Lupangus	Lupangus asterius	-5.1	38.63	953	Tanzania	Tanga	East Usambara
VVGPL247-12	BOLD:ABW5749	KJ445707	Typoderus	Typoderus furcatus	-5.1	38.63	953	Tanzania	Tanga	East Usambara
VVGPL248-12	BOLD:ABW5749	KJ445692	Typoderus	Typoderus furcatus	-5.1	38.63	1004	Tanzania	Tanga	East Usambara
VVGPL250-12	BOLD:ABW5772	KY034280	Lupangus	Lupangus asterius	-5.1	38.63	1004	Tanzania	Tanga	East Usambara
VVGPL251-12	BOLD:ABW5747	KY034259	Lupangus	Lupangus asterius	-5.1	38.63	1004	Tanzania	Tanga	East Usambara
VVGPL2530-13	BOLD:ACK9480	KJ871633	Plinthus	Plinthus confusus	42.952	41.75	2117	Georgia	Abkhazia	Tkvarchel
VVGPL254-12	BOLD:ABW5749	KJ445710	Typoderus	Typoderus furcatus	-5.1	38.63	1004	Tanzania	Tanga	East Usambara
VVGPL255-12	BOLD:ABW5749	KJ445695	Typoderus	Typoderus furcatus	-5.1	38.63	1004	Tanzania	Tanga	East Usambara
VVGPL2555-13	BOLD:ACK9068	KY110617	Plinthus	Plinthus amplicollis	42.937	41.756	2144	Georgia	Abkhazia	Tkvarchel
VVGPL256-12	BOLD:ABW5749	KJ445696	Typoderus	Typoderus furcatus	-5.1	38.63	1004	Tanzania	Tanga	East Usambara
VVGPL2615-13	BOLD:ACK8751	KJ445699	Aparopion	Aparopion costatum	43.322	40.35	1716	Georgia	Abkhazia	Mt. Arabika
VVGPL2616-13	BOLD:ACK8751	KJ445704	Aparopion	Aparopion costatum	43.322	40.35	1716	Georgia	Abkhazia	Mt. Arabika
VVGPL2617-13	BOLD:ACK8751	KJ445700	Aparopion	Aparopion costatum	43.322	40.35	1716	Georgia	Abkhazia	Mt. Arabika
VVGPL2666-13	BOLD:ACK9442	KJ427739	Leiosoma	Leiosoma reitteri	42.952	41.795	1700	Georgia	Abkhazia	Tkvarchel
VVGPL2668-13	BOLD:ACK9442	KJ445698	Leiosoma	Leiosoma reitteri	42.952	41.795	1700	Georgia	Abkhazia	Tkvarchel
VVGPL277-12	BOLD:ABW5772	KY034266	Lupangus	Lupangus asterius	-5.1	38.63	501	Tanzania	Tanga	East Usambara
VVGPL278-12	BOLD:ABW5632	KY034267	Lupangus	Lupangus asterius	-5.1	38.63	501	Tanzania	Tanga	East Usambara
VVGPL284-12	BOLD:ADE9870	KJ445694	Typoderus	Typoderus furcatus	-5.1	38.63	501	Tanzania	Tanga	East Usambara
VVGPL287-12	BOLD:ABW5749	KJ427736	Typoderus	Typoderus furcatus	-5.1	38.63	996	Tanzania	Tanga	East Usambara
VVGPL288-12	BOLD:ABW5749	KJ445705	Typoderus	Typoderus furcatus	-5.1	38.63	970	Tanzania	Tanga	East Usambara
VVGPL2976-15	BOLD:ACT4328	KY110610	Niphades	Niphades verrucosus	43.17	132.79	750	Russia	Primorskiy Kray	Anisimovka
VVGPL3148-15	BOLD:ACT0933	KY034275	Lupangus	Lupangus orpheus	-7.842	36.855	1083	Tanzania	Morogoro	Udzungwa Mts.
VVGPL3149-15	BOLD:ACT0933	KY034258	Lupangus	Lupangus orpheus	-7.842	36.855	1083	Tanzania	Morogoro	Udzungwa Mts.
VVGPL3150-15	BOLD:ACT0933	KY034285	Lupangus	Lupangus orpheus	-7.842	36.855	1083	Tanzania	Morogoro	Udzungwa Mts.
VVGPL3151-15	BOLD:ACT0933	KY034281	Lupangus	Lupangus orpheus	-7.842	36.855	1083	Tanzania	Morogoro	Udzungwa Mts.
VVGPL3232-18	BOLD:ADN7050	MT889127	Acorep	Acorep spinosus	16.0341	-61.6679	992	Guadeloupe		Soufriere
VVGPL3234-18	BOLD:ADN7786	MT889125	Acorep	Acorep piliger	16.0341	-61.6679	992	Guadeloupe		Soufriere
VVGPL3236-18	BOLD:ADN4540	MT889128	Ixanchonus	Ixanchonus hustachei	16.0353	-61.6657	1075	Guadeloupe		Soufriere
VVGPL3237-18	BOLD:ADO2617	MT889117	Geobyrsa	Geobyrsa trossula	16.0338	-61.6771	850	Guadeloupe		Soufriere
VVGPL3239-18	BOLD:ADN4772	MW201356	Paranchonus	Paranchonus verrucosus	16.0318	-61.6673	968	Guadeloupe		Soufriere
VVGPL3247-18	BOLD:ADN3770	OL671066	Lymantes	Lymantes scrobicollis	34.38	-94.0266	418	United States	Arkansas	Polk Co.
VVGPL3249-18	BOLD:ADN3737	OL671067	Epibaenus	Epibaenus pinicola	15.7212	-92.9284	2140	Mexico	Chiapas	Custepec
VVGPL3251-18	BOLD:ADO2702	OL671065	Theognete	Theognete cozari	16.9629	-91.5934	950	Mexico	Chiapas	Naha
VVGPL3258-18	BOLD:ADO4835	OL671064	Theognete	Theognete chiapaneca	15.7032	-92.9319	2163	Mexico	Chiapas	Custepec
VVGPL3259-18	BOLD:ADO4836	OL671081	Theognete	Theognete galvezi	15.7032	-92.9319	2163	Mexico	Chiapas	Custepec
VVGPL3260-18	BOLD:ADO4006	OL671054	Theognete	Theognete montana	16.7469	-92.4899	2500	Mexico	Chiapas	San Cristobal
VVGPL3261-18	BOLD:ADO4006	OL671105	Theognete	Theognete montana	16.7469	-92.4899	2500	Mexico	Chiapas	San Cristobal
VVGPL3416-19	BOLD:AEA3677	MT889119	Titilayo	Titilayo barclayi	0.27	6.6	1324	Sao Tome and Principe		Antenna
VVGPL3418-19	BOLD:AEA5427	MT889112	Titilayo	Titilayo geiseri	7.95	-8.42	1250	Guinea		Mt. Nimba
VVGPL460-12	BOLD:ADF1030	KU748541	Prothrombosternus	Prothrombosternus tarsalis	-6.84	36.56	1833	Tanzania	Morogoro	Rubeho
VVGPL766-12	BOLD:ABW5754	KY110593	Typoderus	Typoderus peleus	-7.02	37.8	263	Tanzania	Morogoro	Kimboza
VVGPL771-12	BOLD:ADF2170	KY110602	Typoderus	Typoderus subfurcatus	-7.02	37.8	263	Tanzania	Morogoro	Kimboza
VVGPL780-12	BOLD:ABW5754	KY110592	Typoderus	Typoderus peleus	-7.02	37.8	217	Tanzania	Morogoro	Kimboza
VVGPL781-12	BOLD:ABW5754	KY110591	Typoderus	Typoderus peleus	-7.02	37.8	217	Tanzania	Morogoro	Kimboza
VVGPL782-12	BOLD:ABW5758	KY110599	Typoderus	Typoderus subfurcatus	-7.02	37.8	217	Tanzania	Morogoro	Kimboza
VVGPL792-12	BOLD:AAV3124	KY034306	Typoderus	Typoderus sp. VG1808	-6.86	37.7	1921	Tanzania	Morogoro	Uluguru
VVGPL793-12	BOLD:AAV3101	KY034321	Typoderus	Typoderus admetus	-6.86	37.7	1921	Tanzania	Morogoro	Uluguru
VVGPL794-12	BOLD:AAV3101	KY034341	Typoderus	Typoderus admetus	-6.86	37.7	1921	Tanzania	Morogoro	Uluguru
VVGPL796-12	BOLD:ABW5633	KY034260	Lupangus	Lupangus jason	-6.86	37.7	1921	Tanzania	Morogoro	Uluguru
VVGPL797-12	BOLD:AAV3100	KY034334	Typoderus	Typoderus subfurcatus	-6.86	37.7	1921	Tanzania	Morogoro	Uluguru
VVGPL798-12	BOLD:AAV3100	KY034353	Typoderus	Typoderus subfurcatus	-6.86	37.7	1921	Tanzania	Morogoro	Uluguru
VVGPL961-12	BOLD:ACA9601	KJ841729	Otibazo	Otibazo polyphemus	21.46	105.65	1218	Vietnam	Vinh Phuc	Tam Dao
VVGPL987-12	BOLD:ACA4648	MH034376	Devernodes	Devernodes asteria	21.46	105.65	1218	Vietnam	Vinh Phuc	Tam Dao
VVGPL988-12	BOLD:ACA4648	MH034367	Devernodes	Devernodes asteria	21.46	105.65	1218	Vietnam	Vinh Phuc	Tam Dao
VVGPL989-12	BOLD:ACA4242	MH034400	Devernodes	Devernodes chthonia	21.46	105.65	1218	Vietnam	Vinh Phuc	Tam Dao
VVGPL990-12	BOLD:ACA4648	MH034388	Devernodes	Devernodes asteria	21.46	105.65	1218	Vietnam	Vinh Phuc	Tam Dao
VVGPL991-12	BOLD:ACA4242	MH034386	Devernodes	Devernodes chthonia	21.46	105.65	1218	Vietnam	Vinh Phuc	Tam Dao
WANSP686-16	BOLD:AAL7470		Izonetes	Izonetes sp. 147MW	-5.23333	145.067	191	Papua New Guinea	Madang	Northern
YDBB2518-21	BOLD:ACR4393		Lepyrus	Lepyrus labradorensis	60.263	-134.751	702	Canada	Yukon Territory

## Sheet: Table S3
Table S3. Haplotype composition of the 1319 COI sequences.
Haplotype	Sequence number	BOLD process id|BIN|species name|Accession number
Hap_1	2	RJLCS001-22|Peribleptus_scalptus|OP801427 GBMNF53700-22|ADE9987|Peribleptus_sp._1_ZM-2022a|OM830161
Hap_2	2	RJLCS002-22|Peribleptus_scalptus|OP801428 RJLCS003-22|Peribleptus_scalptus|OP801429
Hap_3	2	GBMNF53698-22|Peribleptus_scalptus|OK575935 GBMNF53698-22|AEM5852|Peribleptus_scalptus|OK575935
Hap_4	2	GBMNF53699-22|Peribleptus_scalptus|OK575936 GBMNF53699-22|AEM5852|Peribleptus_scalptus|OK575936
Hap_5	9	GBMNF53656-22|Niphades_variegatus|OK575940 RJLCS004-22|Niphades_variegatus|OP801434 RJLCS006-22|Niphades_variegatusOP801441 RJLCS007-22|Niphades_variegatus|OP801442 RJLCS008-22|Niphades_variegatus|OP801443 GBMNF53664-22|AEN0995|Niphades_variegatus|OM773103 GBMNF53663-22|AEN0995|Niphades_variegatus|OM773102 GBMNF53656-22|AEN0995|Niphades_variegatus|OK575940 GBMNF53662-22|AEN0995|Niphades_variegatu…
Hap_6	2	GBMNF53657-22|Niphades_variegatus|OK575941 GBMNF53657-22|AEN0995|Niphades_variegatus|OK575941
Hap_7	2	GBMNF53658-22|Niphades_variegatus|OK575942 GBMNF53658-22|AEN0995|Niphades_variegatus|OK575942
Hap_8	2	GBMNF53659-22|Niphades_variegatus|OK575943 GBMNF53659-22|AEN0995|Niphades_variegatus|OK575943
Hap_9	2	GBMNF53653-22|Niphades_variegatus|OK575937 GBMNF53653-22|AEN0995|Niphades_variegatus|OK575937
Hap_10	2	GBMNF53654-22|Niphades_variegatus|OK575938 GBMNF53654-22|AEN0995|Niphades_variegatus|OK575938
Hap_11	2	GBMNF53655-22|Niphades_variegatus|OK575939 GBMNF53655-22|AEN0995|Niphades_variegatus|OK575939
Hap_12	2	RJLCS005-22|Niphades_variegatus|OP801440 GBMNF53661-22|AEN0995|Niphades_variegatus|OM773100
Hap_13	4	RJLCS051-22|Sternuchopsis_juglans|OP801490 GBMNA39669-19|AEA4256|Sternuchopsis_juglans|MH819192 GBMNA48778-19|AEA4256|Sternuchopsis_juglans|NC_041669 GBMNF53688-22|AEA4256|Sternuchopsis_juglans|OM773109
Hap_14	10	RJLCS052-22|Sternuchopsis_juglans|OP801491 RJLCS053-22|Sternuchopsis_juglans|OP801492 RJLCS054-22|Sternuchopsis_juglans|OP801493 RJLCS055-22|Sternuchopsis_juglans|OP801494 RJLCS056-22|Sternuchopsis_juglans|OP801495 GBMNF53690-22|AEA4256|Sternuchopsis_juglans|OM773111 GBMNF53692-22|AEA4256|Sternuchopsis_juglans|OM773113 GBMNF53693-22|AEA4256|Sternuchopsis_juglans|OM773114 GBMNF53691-22|AEA4256|Ste…
Hap_15	8	RJLCS009-22|Eucryptorrhynchus_scrobiculatus|OP801444 RJLCS010-22|Eucryptorrhynchus_scrobiculatus|OP801445 RJLCS011-22|Eucryptorrhynchus_scrobiculatus|OP801446 RJLCS012-22|Eucryptorrhynchus_scrobiculatus|OP801447 RJLCS013-22|Eucryptorrhynchus_scrobiculatus|OP801448 RJLCS014-22|Eucryptorrhynchus_scrobiculatus|OP801449 RJLCS015-22|Eucryptorrhynchus_scrobiculatus|OP801450 RJLCS016-22|Eucryptorrhynchu…
Hap_16	2	RJLCS017-22|Peribleptus_foveostriatus|OP801452 GBMNF53697-22|AET7600|Peribleptus_foveostriatus|OM773115
Hap_17	20	RJLCS018-22|Peribleptus_foveostriatus|OP801453 RJLCS019-22|Peribleptus_foveostriatus|OP801454 RJLCS020-22|Peribleptus_foveostriatus|OP801455 RJLCS021-22|Peribleptus_foveostriatus|OP801456 RJLCS022-22|Peribleptus_foveostriatus|OP801457 RJLCS023-22|Peribleptus_foveostriatus|OP801458 RJLCS025-22|Peribleptus_foveostriatus|OP801460 RJLCS026-22|Peribleptus_foveostriatus|OP801461 RJLCS027-22|Peribleptus…
Hap_18	2	RJLCS024-22|Peribleptus_foveostriatus|OP801459 GBMNF53709-22|AES2735|Peribleptus_sp._2_ZM-2022a|OM830170
Hap_19	2	RJLCS057-22|Sternuchopsis_trifida|OP801496 RJLCS058-22|Sternuchopsis_trifida|OP801497
Hap_20	1	RJLCS059-22|Sternuchopsis_trifida|OP801498
Hap_21	2	RJLCS060-22|Sternuchopsis_trifida|OP801499 RJLCS062-22|Sternuchopsis_trifida|OP801501
Hap_22	2	RJLCS061-22|Sternuchopsis_trifida|OP801500 RJLCS065-22|Sternuchopsis_trifida|OP801504
Hap_23	1	RJLCS063-22|Sternuchopsis_trifida|OP801502
Hap_24	1	RJLCS064-22|Sternuchopsis_trifida|OP801503
Hap_25	1	RJLCS031-22|Aclees_cribratus|OP801466
Hap_26	1	RJLCS032-22|Aclees_cribratus|OP801467
Hap_27	1	RJLCS033-22|Aclees_cribratus|OP801468
Hap_28	2	RJLCS034-22|Aclees_cribratus|OP801469 RJLCS036-22|Aclees_cribratus|OP801471
Hap_29	1	RJLCS035-22|Aclees_cribratus|OP801470
Hap_30	1	RJLCS037-22|Aclees_cribratus|OP801472
Hap_31	8	RJLCS038-22|Eucryptorrhynchus_brandti|OP801473 RJLCS039-22|Eucryptorrhynchus_brandti|OP801474 RJLCS040-22|Eucryptorrhynchus_brandti|OP801475 RJLCS041-22|Eucryptorrhynchus_brandti|OP801476 RJLCS042-22|Eucryptorrhynchus_brandti|OP801477 RJLCS043-22|Eucryptorrhynchus_brandti|OP801478 RJLCS044-22|Eucryptorrhynchus_brandti|OP801479 RJLCS045-22|Eucryptorrhynchus_brandti|OP801480
Hap_32	1	RJLCS046-22|Eucryptorrhynchus_brandti|OP801481
Hap_33	4	RJLCS066-22|Hylobius_piceus|OP801482 RJLCS047-22|Hylobius_piceus|OP801485 RJLCS048-22|Hylobius_piceus|OP801487 RJLCS050-22|Hylobius_piceus|OP801489
Hap_34	1	RJLCS067-22|Hylobius_piceus|OP801483
Hap_35	1	RJLCS068-22|Hylobius_piceus|OP801484
Hap_36	1	RJLCS069-22|Hylobius_piceus|OP801486
Hap_37	1	RJLCS049-22|Hylobius_piceus|OP801488
Hap_38	1	VVGC2545-11|ADE9650|Aater_cangshanensis|MG648761
Hap_39	1	RRMFC671-15|ACQ9042|Microhyus_setiger|KT608077
Hap_40	1	GBMNE17002-21|AEN4940|Abrotheus_sp._NZAC_03037808|OK205400
Hap_41	1	NZIND344-22|AEO7365|Phrynixus_astutus
Hap_42	1	GBMNE17010-21|AEM7717|Cuneopterus_sp._NZAC_03037756|OK205405
Hap_43	1	BMBFM014-18|ADM7579|Dinichus_terreus
Hap_44	1	GBMNE17016-21|AEN0225|Reyesiella_caecus|OK205437
Hap_45	1	GBMNE17006-21|AEN4007|Allostyphlus_sp._NZAC_03037752|OK205403
Hap_46	1	GBMNE17009-21|AEN7168|Araeoscapus_sp._NZAC_03037745|OK205436
Hap_47	2	VVGC1171-10|AAJ4836|Acallinus_tuberculatus|HQ986888 VVGC008-08|AAJ4836|Acallinus_tuberculatus|KJ445701
Hap_48	1	CJWBP097-15|ACS4136|Acicnemis_kiotoensis
Hap_49	1	CJWBP098-15|ACS7157|Acicnemis_sauteri
Hap_50	4	GBMND2424-21|AEH4674|Aclees_aenigmaticus|LR881435 GBMND2425-21|AEH4674|Aclees_aenigmaticus|LR881436 GBMND2423-21|AEH4674|Aclees_aenigmaticus|LR881434 GBMND2422-21|AEH4674|Aclees_aenigmaticus|LR881433
Hap_51	2	GBMND2428-21|AEH4674|Aclees_aenigmaticus|LR881439 GBMND2430-21|AEH4674|Aclees_aenigmaticus|LR881441
Hap_52	1	GBMND2429-21|AEH4674|Aclees_aenigmaticus|LR881440
Hap_53	1	GBMND2431-21|AEH4674|Aclees_aenigmaticus|LR881442
Hap_54	1	GBMND2426-21|AEH4674|Aclees_aenigmaticus|LR881437
Hap_55	1	GBMND2427-21|AEH4674|Aclees_aenigmaticus|LR881438
Hap_56	1	GBMND2432-21|AEH4675|Aclees_aenigmaticus|LR881443
Hap_57	1	GBMND2436-21|AEH6168|Aclees_hirayamai|LR881411
Hap_58	2	GBMND2435-21|AEH6168|Aclees_hirayamai|LR881410 GBMND2434-21|AEH6168|Aclees_hirayamai|LR881409
Hap_59	1	GBMND2438-21|AEH6168|Aclees_hirayamai|LR881413
Hap_60	1	GBMND2437-21|AEH6168|Aclees_hirayamai|LR881412
Hap_61	1	GBMND2433-21|AEH6168|Aclees_hirayamai|LR881408
Hap_62	1	GBMND2439-21|AEH5207|Aclees_porosus|LR881407
Hap_63	1	GBMND2440-21|AEH5208|Aclees_sp._02_Ind_2018|LR881405
Hap_64	1	GBMND2461-21|AEH5209|Aclees_visayus|LR881404
Hap_65	1	GBMND2442-21|AEH5206|Aclees_sp._11_Vie_2018|LR881414
Hap_66	11	GBMNF53673-22|AEH7023|Aclees_taiwanensis|OL677364 GBMNF53674-22|AEH7023|Aclees_taiwanensis|OL677365 GBMNF53676-22|AEH7023|Aclees_taiwanensis|OL677367 GBMNF53672-22|AEH7023|Aclees_taiwanensis|OL677363 GBMNF53678-22|AEH7023|Aclees_taiwanensis|OL677369 GBMNF53677-22|AEH7023|Aclees_taiwanensis|OL677368 GBMNF53671-22|AEH7023|Aclees_taiwanensis|OL677362 GBMNF53670-22|AEH7023|Aclees_taiwanensis|OL677361…
Hap_67	1	GBMND2459-21|AEH7023|Aclees_taiwanensis|LR881431
Hap_68	1	GBMND2460-21|AEH7023|Aclees_taiwanensis|LR881432
Hap_69	1	GBMND2449-21|AEH7023|Aclees_taiwanensis|LR881421
Hap_70	1	GBMND2452-21|AEH7023|Aclees_taiwanensis|LR881424
Hap_71	1	GBMND2448-21|AEH7023|Aclees_taiwanensis|LR881420
Hap_72	6	GBMND2457-21|AEH7023|Aclees_taiwanensis|LR881429 GBMND2453-21|AEH7023|Aclees_taiwanensis|LR881425 GBMND2456-21|AEH7023|Aclees_taiwanensis|LR881428 GBMND2455-21|AEH7023|Aclees_taiwanensis|LR881427 GBMND2454-21|AEH7023|Aclees_taiwanensis|LR881426 GBMND2458-21|AEH7023|Aclees_taiwanensis|LR881430
Hap_73	3	GBMND2444-21|AEH7023|Aclees_taiwanensis|LR881416 GBMND2445-21|AEH7023|Aclees_taiwanensis|LR881417 GBMND2443-21|AEH7023|Aclees_taiwanensis|LR881415
Hap_74	1	GBMND2447-21|AEH7023|Aclees_taiwanensis|LR881419
Hap_75	1	UAMIC427-13|ACD0713|Sthereus_ptinoides|KU876255
Hap_76	1	UAMIC1896-14|ACD0713|Sthereus_ptinoides|KU876256
Hap_77	1	UAMIC220-13|ACD0713|Sthereus_ptinoides|KU876257
Hap_78	1	SMTPB16372-13|ACA6067|Conotrachelus_anaglypticus|KR484067
Hap_79	6	RBINA1014-13|ACA6067|Conotrachelus_anaglypticus|KR486442 RRNGS345-16|ACA6067|Conotrachelus_anaglypticus BARSB244-16|ACA6067|Conotrachelus_anaglypticus SMTPB16369-13|ACA6067|Conotrachelus_anaglypticus|KR481926 GMGSB548-12|ACA6067|Conotrachelus_anaglypticus AGAKC055-17|ACA6067|Conotrachelus_anaglypticus|MG060273
Hap_80	1	GMOOG016-15|ACP8780|Conotrachelus_anaglypticus|MG054812
Hap_81	1	SMTPJ3391-14|ACP8780|Conotrachelus_anaglypticus|KR487153
Hap_82	2	SMTPI5764-14|ACP8780|Conotrachelus_anaglypticus|KR489677 SMTPI5872-14|ACP8780|Conotrachelus_anaglypticus|KR483263
Hap_83	1	BCISP950-13|ABV0306|Heilipus_draco|MK758263
Hap_84	4	BCISP286-11|ABV0306|Heilipus_draco|MK759088 BCISP288-11|ABV0306|Heilipus_draco|MK767165 BCISP287-11|ABV0306|Heilipus_draco|MK767622 BCISP661-13|ABV0306|Heilipus_draco|MK758758
Hap_85	1	BCISP662-13|ABV0306|Heilipus_draco|MK758421
Hap_86	2	BCISP910-13|ABV0296|Heilipus_sp._cur243SG|MK769559 BCISP410-11|ABV0296|Heilipus_sp._cur243SG|MK768828
Hap_87	1	BCISP412-11|ACG0412|Heilipus_sp._cur50SG|MK758775
Hap_88	1	BCISP432-11|ABV0055|Heilipus_nr._lauri|MK767933
Hap_89	1	GCOL4811-16|ACP7931|Mitoplinthus_caliginosus|KU918025
Hap_90	2	GCOL1593-16|ACP7931|Mitoplinthus_caliginosus|KU916477 GCOL9533-16|ACP7931|Mitoplinthus_caliginosus|KU915721
Hap_91	1	GCOL3456-16|ACP7931|Mitoplinthus_caliginosus|KU907294
Hap_92	1	VVGC2318-11|ABA4876|Niphadomimus_alcyone|KJ427731
Hap_93	1	VVGC2355-11|ABA3726|Niphadomimus_calaeno|KJ427748
Hap_94	1	VVGPL1125-12|ACA4628|Niphadomimus_sterope|KJ427747
Hap_95	1	VVGPL1120-12|ACA4628|Niphadomimus_sterope|KJ427737
Hap_96	3	VVGC2573-11|AAN5696|Niphadomimus_electra|KJ427742 VVGC838-10|AAN5696|Niphadomimus_electra|HQ987110 VVGC2592-11|AAN5696|Niphadomimus_electra|KJ427745
Hap_97	2	VVGC2571-11|AAN5696|Niphadomimus_electra|KJ427740 VVGC2591-11|AAN5696|Niphadomimus_electra|KJ427746
Hap_98	1	VVGC2593-11|AAN5696|Niphadomimus_electra|KJ427743
Hap_99	1	VVGC2572-11|AAN5696|Niphadomimus_electra|KJ427734
Hap_100	4	VVGC2596-11|ABA4875|Niphadomimus_maia|KJ427735 VVGC2594-11|ABA4875|Niphadomimus_maia|KJ427733 VVGC2597-11|ABA4875|Niphadomimus_maia|KJ427730 VVGC2595-11|ABA4875|Niphadomimus_maia|KJ427744
Hap_101	1	VVGC2090-11|ABA4872|Niphadomimus_merope|KJ427741
Hap_102	19	GCOL6696-16|AAK3643|Hylobius_abietis|KU906882 FBCOC344-10|AAK3643|Hylobius_abietis|JF889518 FBCOG1074-12|AAK3643|Hylobius_abietis|KM445393 COLFH779-15|AAK3643|Hylobius_abietis|MZ660786 COLFE654-13|AAK3643|Hylobius_abietis|KJ964781 COLFG258-13|AAK3643|Hylobius_abietis|KJ965457 GBCOC866-12|AAK3643|Hylobius_abietis|KM441832 COLFH780-15|AAK3643|Hylobius_abietis|MZ656902 FBCOA322-10|AAK3643|Hylobius_a…
Hap_103	1	COLFH781-15|AAK3643|Hylobius_abietis|MZ656200
Hap_104	2	GCOL6313-16|AAK3643|Hylobius_abietis|KU909307 GBCL53665-19|AAK3643|Hylobius_abietis|MH115471
Hap_105	1	COLFC775-12|AAK3643|Hylobius_abietis|KJ966441
Hap_106	1	COLFB187-12|AAK3643|Hylobius_abietis|KJ963726
Hap_107	1	COLFC563-12|AAK3643|Hylobius_abietis|KJ964293
Hap_108	1	GCOL10153-16|AAK3643|Hylobius_abietis|KU918278
Hap_109	3	GCOL6442-16|AAK3643|Hylobius_abietis|KU912950 GCOL5910-16|AAK3643|Hylobius_abietis|KU918950 GCOL5909-16|AAK3643|Hylobius_abietis|KU918402
Hap_110	1	GBCOU1799-13|AAK3643|Hylobius_abietis|KM447431
Hap_111	1	GCOL1549-16|AAK3643|Hylobius_abietis|KU916987
Hap_112	1	NOCLP1414-19|AAK3643|Hylobius_abietis
Hap_113	1	BBCEC247-09|AAG5243|Hylobius_pales|HM411917
Hap_114	1	ASALC428-13|AAG5243|Hylobius_pales
Hap_115	1	CNCCF1858-12|AAG5243|Hylobius_pales
Hap_116	1	GBMNE47956-22|AAX1967|Hylobius_transversovittatus|KC783956
Hap_117	5	BBCCA1387-12|AAG5216|Pachylobius_picivorus BBCCA1374-12|AAG5216|Pachylobius_picivorus BBCCA1373-12|AAG5216|Pachylobius_picivorus USCOL127-09|AAG5216|Pachylobius_picivorus|HM433172 BBCCA1372-12|AAG5216|Pachylobius_picivorus
Hap_118	2	BBCCA1376-12|AAG5216|Pachylobius_picivorus BBCCA1375-12|AAG5216|Pachylobius_picivorus
Hap_119	1	BBCCA1380-12|AAG5216|Pachylobius_picivorus
Hap_120	1	BBCCA1379-12|AAG5216|Pachylobius_picivorus
Hap_121	1	BBCCA1377-12|AAG5216|Pachylobius_picivorus
Hap_122	1	BBCCA1381-12|AAG5216|Pachylobius_picivorus
Hap_123	1	BBCCA1371-12|AAG5216|Pachylobius_picivorus
Hap_124	1	USCOL128-09|AAG5216|Pachylobius_picivorus|HM433173
Hap_125	1	GBCL15291-13|ACH5590|Hylobius_xiaoi|KC476447
Hap_126	4	GBCL15294-13|ACH5590|Hylobius_xiaoi|KC476444 GBCL15293-13|ACH5590|Hylobius_xiaoi|KC476445 GBMTG3372-16|ACH5590|Hylobius_xiaoi|NC_022680 GBMNA9706-19|ACH5590|Hylobius_xiaoi|JX847496
Hap_127	1	GBCL15292-13|ACH5590|Hylobius_xiaoi|KC476446
Hap_128	1	GBCL15290-13|ACH5590|Hylobius_xiaoi|KC476448
Hap_129	1	CJWBP055-15|ACS5369|Pimelocerus_elongatus
Hap_130	1	GBMNE48043-22|AEX6180|Hylobius_alpheus|KC784034
Hap_131	1	GBMNA30565-19|AAM7706|Orthorhinus_cylindrirostris|MK491619
Hap_132	5	VVGPL245-12|ABW5632|Lupangus_asterius|KY034286 VVGPL206-12|ABW5632|Lupangus_asterius|KY034278 VVGPL243-12|ABW5632|Lupangus_asterius|KY034277 VVGPL244-12|ABW5632|Lupangus_asterius|KY034276 VVGPL205-12|ABW5632|Lupangus_asterius|KY034282
Hap_133	1	VVGPL195-12|ABW5632|Lupangus_asterius|KY034274
Hap_134	1	VVGPL207-12|ABW5632|Lupangus_asterius|KY034284
Hap_135	1	VVGPL204-12|ABW5632|Lupangus_asterius|KY034288
Hap_136	1	VVGPL278-12|ABW5632|Lupangus_asterius|KY034267
Hap_137	1	VVGPL251-12|ABW5747|Lupangus_asterius|KY034259
Hap_138	1	VVGPL250-12|ABW5772|Lupangus_asterius|KY034280
Hap_139	1	VVGPL277-12|ABW5772|Lupangus_asterius|KY034266
Hap_140	1	VVGPL796-12|ABW5633|Lupangus_jason|KY034260
Hap_141	2	VVGC2056-11|AAV2221|Lupangus_jason|KY034265 VVGC1977-11|AAV2221|Lupangus_jason|KY034269
Hap_142	1	VVGC2055-11|AAV2221|Lupangus_jason|KY034262
Hap_143	1	VVGC1978-11|AAV2221|Lupangus_jason|KY034273
Hap_144	2	VVGC1980-11|AAV2221|Lupangus_jason|KY034271 VVGC1979-11|AAV2221|Lupangus_jason|KY034263
Hap_145	1	OWEVG703-15|ACT4589|Lupangus_orpheus|KY034270
Hap_146	2	OWEVG595-15|ACT4151|Lupangus_orpheus|KY034268 OWEVG594-15|ACT4151|Lupangus_orpheus|KY034279
Hap_147	1	OWEVG675-15|ACT4151|Lupangus_orpheus|KY034261
Hap_148	1	OWEVG597-15|ACT4151|Lupangus_orpheus|KY034264
Hap_149	2	OWEVG674-15|ACT4151|Lupangus_orpheus|KY034272 OWEVG598-15|ACT4151|Lupangus_orpheus|KY034287
Hap_150	1	OWEVG593-15|ACT4151|Lupangus_orpheus|KY034283
Hap_151	3	VVGPL3148-15|ACT0933|Lupangus_orpheus|KY034275 VVGPL3151-15|ACT0933|Lupangus_orpheus|KY034281 VVGPL3150-15|ACT0933|Lupangus_orpheus|KY034285
Hap_152	1	VVGPL3149-15|ACT0933|Lupangus_orpheus|KY034258
Hap_153	2	BBCCM075-10|AAQ0034|Steremnius_carinatus|JF887425 BBCCM076-10|AAQ0034|Steremnius_carinatus|JF887426
Hap_154	1	UAMIC248-13|AAQ0034|Steremnius_carinatus|KU876248
Hap_155	1	UAMIC151-13|AAQ0034|Steremnius_carinatus|KU876247
Hap_156	1	UAMIC178-13|ACD0255|Steremnius_tuberosus|KU876250
Hap_157	1	SSPRB1272-15|ACD0255|Steremnius_tuberosus|MF639095
Hap_158	1	GBMNF53710-22|AET6355|Pissodes_castaneus|MK347675
Hap_159	1	GBMNF53711-22|AET6355|Pissodes_castaneus|MK892386
Hap_160	1	CNIVB042-14|ACR7332|Pissodes_strobi|KR491013
Hap_161	1	MPCAN139-17|ACR7332|Pissodes_strobi
Hap_162	1	SMTPL879-15|AAY3807|Pissodes_strobi|MG053541
Hap_163	1	GBCL2715-06|AAY3807|Pissodes_strobi|U77976
Hap_164	1	GBMNF53712-22|ACE1004|Pissodes_validirostris|OM773098
Hap_165	1	COLFD687-12|ACE1004|Pissodes_validirostris|KJ962385
Hap_166	1	GCOL9403-16|ABW5804|Pissodes_validirostris|KU915362
Hap_167	1	GCOL9402-16|ABW5804|Pissodes_validirostris|KU911229
Hap_168	2	GCOL10688-16|ABW5804|Pissodes_validirostris|KU907905 GCOL10656-16|ABW5804|Pissodes_validirostris|KU918451
Hap_169	1	COLFB224-12|ABW5804|Pissodes_validirostris|KJ964435
Hap_170	3	COLFD684-12|ABW5804|Pissodes_validirostris|KJ966092 COLFE002-12|ABW5804|Pissodes_validirostris|KJ962227 COLFD677-12|ABW5804|Pissodes_validirostris|KJ962005
Hap_171	1	COLFH413-15|ABW5804|Pissodes_validirostris|MZ629934
Hap_172	1	INRMA2821-15|ADP2480|Pissodes_schwarzi
Hap_173	3	GCOL10797-16|ACE2630|Pissodes_pini|KU912265 GCOL13385-16|ACE2630|Pissodes_pini|KU910983 GCOL4560-16|ACE2630|Pissodes_pini|KU911772
Hap_174	1	GCOL407-16|ACE2630|Pissodes_pini|KU914481
Hap_175	1	GCOL9441-16|ACE2630|Pissodes_pini|KU914821
Hap_176	1	GCOL10912-16|ACE2630|Pissodes_pini|KU917614
Hap_177	1	COLFD505-12|ACE2630|Pissodes_pini|KJ963507
Hap_178	1	COLFD506-12|ACE2630|Pissodes_pini|KJ962640
Hap_179	1	COLHH1560-18|ACE2630|Pissodes_pini
Hap_180	1	COLFD512-12|ACE2630|Pissodes_pini|KJ963528
Hap_181	1	PFCCA212-15|ADO7970|Pissodes_radiatae
Hap_182	1	CNFDO754-14|ACL7792|Pissodes_similis|KR119314
Hap_183	1	CNGME873-14|ACL7792|Pissodes_similis|KR124686
Hap_184	1	LEPNG362-15|ACL7792|Pissodes_similis
Hap_185	1	CNFDG353-14|ACL7792|Pissodes_similis|KR122295
Hap_186	2	COLFE908-13|ACG1258|Pissodes_harcyniae|KJ963137 COLFH2248-17|ACG1258|Pissodes_harcyniae|MZ658498
Hap_187	1	COLFE888-13|ACG1258|Pissodes_harcyniae|KJ963019
Hap_188	1	NOCLP1419-19|ACG1258|Pissodes_harcyniae
Hap_189	1	CNYOB999-15|ADL0336|Pissodes_rotundatus|MF637039
Hap_190	1	CNYOI149-15|ADL0336|Pissodes_rotundatus|KR914842
Hap_191	1	CNYOA151-15|ADL1710|Pissodes_rotundatus|KR916677
Hap_192	1	CNPED1529-14|ACL8324|Pissodes_rotundatus|KR120040
Hap_193	1	CNYOL491-15|ACL8324|Pissodes_rotundatus|MF635533
Hap_194	1	CNFDO753-14|ACL9794|Pissodes_rotundatus|KR129132
Hap_195	1	CNFDA004-14|ACL9794|Pissodes_rotundatus|KR121182
Hap_196	1	CNFDH036-14|ACL9794|Pissodes_rotundatus|KR122434
Hap_197	1	CNLMR1357-14|ACL9794|Pissodes_rotundatus|KR121850
Hap_198	1	COLFD504-12|ACE2343|Pissodes_piniphilus|KJ965145
Hap_199	1	VVGC667-10|ADF1905|Pissodes_punctatus|HQ987002
Hap_200	1	GCOL8426-16|ACZ1202|Leiosoma_deflexum|KU913016
Hap_201	2	GCOL9785-16|ACQ9442|Leiosoma_deflexum|KU912008 GBMNE47940-22|ACQ9442|Leiosoma_deflexum|KC783946
Hap_202	1	MEBLA840-15|ACT6304|Leiosoma_deflexum|KY110614
Hap_203	2	NOCLP1409-19|ACP6235|Leiosoma_deflexum NOCLP1410-19|ACP6235|Leiosoma_deflexum
Hap_204	1	GBMNF53667-22|AEU0478|Pseudechinosoma_nodosum|MK347651
Hap_205	1	GBMNF53668-22|AEU0479|Pseudechinosoma_nodosum|MK347666
Hap_206	2	VVGPL2666-13|ACK9442|Leiosoma_reitteri|KJ427739 VVGPL2668-13|ACK9442|Leiosoma_reitteri|KJ445698
Hap_207	6	VVGPL1176-12|ACA2810|Morimotodes_ismene|KJ871632 VVGPL1128-12|ACA2810|Morimotodes_ismene|KJ871642 VVGPL1177-12|ACA2810|Morimotodes_ismene|KJ871649 VVGPL1126-12|ACA2810|Morimotodes_ismene|KJ871647 VVGPL1127-12|ACA2810|Morimotodes_ismene|KJ871651 VVGPL1129-12|ACA2810|Morimotodes_ismene|KJ871621
Hap_208	9	VVGC2437-11|ABA4870|Morimotodes_ismene|KJ871638 VVGC2433-11|ABA4870|Morimotodes_ismene|KJ871631 VVGC2436-11|ABA4870|Morimotodes_ismene|KJ871627 VVGC2350-11|ABA4870|Morimotodes_ismene|KJ871643 VVGC2351-11|ABA4870|Morimotodes_ismene|KJ871624 VVGC2335-11|ABA4870|Morimotodes_ismene|KJ871628 VVGC2288-11|ABA4870|Morimotodes_ismene|KJ871639 VVGC2352-11|ABA4870|Morimotodes_ismene|KJ871622 VVGC2434-11|ABA…
Hap_209	1	VVGC1156-10|AAN5863|Morimotodes_ismene|HQ986877
Hap_210	3	VVGC1158-10|AAN5863|Morimotodes_ismene|HQ986878 VVGPL2274-13|AAN5863|Morimotodes_ismene|KJ871645 VVGC1157-10|AAN5863|Morimotodes_ismene|KJ871626
Hap_211	3	VVGPL2270-13|AAN5863|Morimotodes_ismene|KJ871635 VVGPL2269-13|AAN5863|Morimotodes_ismene|KJ871623 VVGPL2271-13|AAN5863|Morimotodes_ismene|KJ871625
Hap_212	2	VVGC444-09|AAH3254|Morimotodes_ismene|HM417732 VVGC440-09|AAH3254|Morimotodes_ismene|HM417731
Hap_213	2	VVGC966-10|AAH3253|Morimotodes_ismene|HQ987179 VVGC967-10|AAH3253|Morimotodes_ismene|HQ987180
Hap_214	1	VVGC969-10|AAH3253|Morimotodes_ismene|HQ987181
Hap_215	3	VVGC436-09|AAH3253|Morimotodes_ismene|HM417728 VVGC437-09|AAH3253|Morimotodes_ismene|HM417729 VVGC438-09|AAH3253|Morimotodes_ismene|HM417730
Hap_216	2	VVGC931-10|AAH3253|Morimotodes_ismene|HQ987159 VVGC882-10|AAH3253|Morimotodes_ismene|HQ987135
Hap_217	1	VVGC1049-10|AAO3841|Morimotodes_ismene|HQ986799
Hap_218	1	VVGC826-10|AAN5861|Morimotodes_ismene|HQ987105
Hap_219	1	CNGBK1549-14|ACA6003|Conotrachelus_juglandis|KR119645
Hap_220	4	ELPCG3594-17|ACA6003|Conotrachelus_juglandis ELPCG2314-17|ACA6003|Conotrachelus_juglandis ELPCG1767-17|ACA6003|Conotrachelus_juglandis ELPCG1735-17|ACA6003|Conotrachelus_juglandis
Hap_221	29	ELPCG3596-17|ACA6003|Conotrachelus_juglandis ELPCG3591-17|ACA6003|Conotrachelus_juglandis ELPCG1757-17|ACA6003|Conotrachelus_juglandis GMFRS134-15|ACA6003|Conotrachelus_juglandis ELPCG3593-17|ACA6003|Conotrachelus_juglandis ELPCG6267-17|ACA6003|Conotrachelus_juglandis GMGSH464-12|ACA6003|Conotrachelus_juglandis GMGSE449-12|ACA6003|Conotrachelus_juglandis GMGSM964-13|ACA6003|Conotrachelus_juglandi…
Hap_222	8	RARBB586-17|ACA6003|Conotrachelus_juglandis ELPCG3588-17|ACA6003|Conotrachelus_juglandis ELPCG5299-17|ACA6003|Conotrachelus_juglandis ELPCG5298-17|ACA6003|Conotrachelus_juglandis ELPCG1736-17|ACA6003|Conotrachelus_juglandis ELPCG1738-17|ACA6003|Conotrachelus_juglandis GMGSU042-13|ACA6003|Conotrachelus_juglandis ELPCG1737-17|ACA6003|Conotrachelus_juglandis
Hap_223	3	CNKJO056-14|ACA6003|Conotrachelus_juglandis|KR126026 ELPCG6270-17|ACA6003|Conotrachelus_juglandis CNGBE626-14|ACA6003|Conotrachelus_juglandis|KR119168
Hap_224	1	ELPCG735-17|ACA6003|Conotrachelus_juglandis|MG057881
Hap_225	1	ELPCG2313-17|ACA6003|Conotrachelus_juglandis
Hap_226	3	USCOL146-09|AAG5220|Conotrachelus_naso|HM433185 USCOL143-09|AAG5220|Conotrachelus_naso|HM433182 USCOL142-09|AAG5220|Conotrachelus_naso|HM433181
Hap_227	2	USCOL141-09|AAG5220|Conotrachelus_naso|HM433180 USCOL144-09|AAG5220|Conotrachelus_naso|HM433183
Hap_228	1	BBCCA1390-12|AAG5220|Conotrachelus_naso
Hap_229	1	BBCCA1388-12|AAG5220|Conotrachelus_naso
Hap_230	1	BBCCA1392-12|AAG5220|Conotrachelus_naso
Hap_231	1	BBCCA1389-12|AAG5220|Conotrachelus_naso
Hap_232	1	BBCCA1391-12|AAG5220|Conotrachelus_naso
Hap_233	1	GMFRC094-14|AAG5220|Conotrachelus_naso
Hap_234	1	BCISP1400-13|ACJ3962|Conotrachelus_posticatus|MK767966
Hap_235	1	BCISP998-13|ACC9965|Conotrachelus_sp._cur132SG|MK759621
Hap_236	1	BCISP1011-13|ACG1267|Conotrachelus_sp._cur138SG|MK769969
Hap_237	1	BCISP1411-13|ACG1267|Conotrachelus_sp._cur138SG|MK758195
Hap_238	1	PSPLP036-13|ACG1267|Conotrachelus_sp._cur138SG
Hap_239	1	BCISP1502-13|ACJ3710|Conotrachelus_sp._cur203SG|MK769148
Hap_240	6	PSPLP379-13|ACC9894|Conotrachelus_sp._cur141SG BCISP1020-13|ACC9894|Conotrachelus_sp._cur141SG|MK768526 BCISP1021-13|ACC9894|Conotrachelus_sp._cur141SG|MK758386 BCISP1018-13|ACC9894|Conotrachelus_sp._cur141SG|MK767177 PSPLP381-13|ACC9894|Conotrachelus_sp._cur141SG BCISP1019-13|ACC9894|Conotrachelus_sp._cur141SG
Hap_241	1	PSPLP372-13|ACC9894|Conotrachelus_sp._cur141SG
Hap_242	3	PSPLP378-13|ACC9894|Conotrachelus_sp._cur141SG PSPLP348-13|ACC9894|Conotrachelus_sp._cur141SG PSPLP383-13|ACC9894|Conotrachelus_sp._cur141SG
Hap_243	1	PSPLP257-13|ACC9894|Conotrachelus_sp._cur141SG
Hap_244	1	PSPLP078-13|ACG2730|Conotrachelus_sp._cur68SG
Hap_245	1	BCISP944-13|ACG2730|Conotrachelus_sp._cur68SG
Hap_246	1	BCISP1076-13|ACJ5935|Conotrachelus_sp._cur11SG|MK769297
Hap_247	1	PSPLP237-13|ACC9932|Conotrachelus_sp._cur176SG
Hap_248	1	BCISP1251-13|ACC9932|Conotrachelus_sp._cur176SG|MK767898
Hap_249	1	PSPLP362-13|ACC9959|Conotrachelus_sp._cur152SG
Hap_250	1	BCISP1407-13|ACJ3631|Conotrachelus_turbatus|MK758356
Hap_251	2	BCISP1259-13|ACC9961|Conotrachelus_sp._cur175SG|MK768120 PSPLP347-13|ACC9961|Conotrachelus_sp._cur175SG
Hap_252	1	GBCL53473-19|ADU5465|Conotrachelus_sp._KM-2017|MG193339
Hap_253	1	BCISP664-13|ACG0847|Conotrachelus_sp._cur164SG|MK758451
Hap_254	1	BCISP1088-13|ACG1073|Conotrachelus_nr._punctiventris|MK767217
Hap_255	1	PSPLP451-14|ACG2729|Conotrachelus_sp._cur18SG
Hap_256	3	BCISP505-13|ACG2729|Conotrachelus_sp._cur18SG|MK758677 BCISP510-13|ACG2729|Conotrachelus_sp._cur18SG BCISP1124-13|ACG2729|Conotrachelus_sp._cur18SG|MK767335
Hap_257	42	CNSLI162-12|ACB1098|Conotrachelus_aratus|KM850276 CNSLL051-13|ACB1098|Conotrachelus_aratus|KM845528 CNSLA157-12|ACB1098|Conotrachelus_aratus|KM848476 CNSLA165-12|ACB1098|Conotrachelus_aratus|KM850631 CNSLA160-12|ACB1098|Conotrachelus_aratus|KM846022 CNSLI156-12|ACB1098|Conotrachelus_aratus|KM850470 CNSLH196-12|ACB1098|Conotrachelus_aratus|KM850016 CNSLH197-12|ACB1098|Conotrachelus_aratus|KM846356…
Hap_258	1	CNSLI161-12|ACB1098|Conotrachelus_aratus|KM849302
Hap_259	4	CNSLA164-12|ACB1097|Conotrachelus_schoofi|KM847079 CNSLA158-12|ACB1097|Conotrachelus_schoofi|KM847807 CNSLB278-12|ACB1097|Conotrachelus_schoofi|KM849223 CNSLI160-12|ACB1097|Conotrachelus_schoofi|KM842478
Hap_260	5	CNTIB176-15|ABA6367|Conotrachelus_nenuphar|MF639662 JSCOL190-11|ABA6367|Conotrachelus_nenuphar|KR480003 BARSK208-16|ABA6367|Conotrachelus_nenuphar MPCAN272-17|ABA6367|Conotrachelus_nenuphar MPCAN271-17|ABA6367|Conotrachelus_nenuphar
Hap_261	2	SMTPD890-13|ABA6367|Conotrachelus_nenuphar|KR486789 SMTPB7323-13|ABA6367|Conotrachelus_nenuphar|KR486585
Hap_262	1	USCOL145-09|AAG5221|Conotrachelus_nenuphar|HM433184
Hap_263	2	CNSLA167-12|ACY2140|Conotrachelus_elegans|KM843498 CNSLA159-12|ACY2140|Conotrachelus_elegans|KM843147
Hap_264	1	PSPLP008-12|ACD0167|Conotrachelus_sp._cur256SG
Hap_265	4	BCISP550-13|ACD0125|Conotrachelus_sp._cur92SG BCISP1107-13|ACD0125|Conotrachelus_sp._cur92SG|MK758941 BCISP1106-13|ACD0125|Conotrachelus_sp._cur92SG|MK769226 BCISP549-13|ACD0125|Conotrachelus_sp._cur92SG|MK768908
Hap_266	1	BCISP1366-13|ACJ6094|Conotrachelus_verticalis|MK767186
Hap_267	1	UAMIC161-13|ACD0423|Sthereus_multituberculatus|KU876254
Hap_268	9	CNPCE045-12|ACC3413|Sthereus_quadrituberculatus|KM844156 CNPCD028-12|ACC3413|Sthereus_quadrituberculatus|KM849108 CNPCE044-12|ACC3413|Sthereus_quadrituberculatus|KM841952 UAMIC180-13|ACC3413|Sthereus_quadrituberculatus|KU876259 SSPRA067-15|ACC3413|Sthereus_quadrituberculatus|MF633031 CNPCI002-13|ACC3413|Sthereus_quadrituberculatus|KM846692 SSPRA349-15|ACC3413|Sthereus_quadrituberculatus|MF633926 …
Hap_269	1	CNPRC022-15|ACC3413|Sthereus_quadrituberculatus|MF640382
Hap_270	1	SSPRB309-15|ACC3413|Sthereus_quadrituberculatus|MF639021
Hap_271	1	VVGC320-09|AAJ2019|Anchonidium_unguiculare|HM417679
Hap_272	3	VVGPL2616-13|ACK8751|Aparopion_costatum|KJ445704 VVGPL2617-13|ACK8751|Aparopion_costatum|KJ445700 VVGPL2615-13|ACK8751|Aparopion_costatum|KJ445699
Hap_273	1	CII078-15|AAO3425|Microplinthus_emeishanicus|MG648757
Hap_274	1	GBMNF53651-22|AER9797|Niphades_sp._ZMIOZ_ZRMZ2019XZ290-002|OM830171
Hap_275	1	GBMNF53652-22|AER9797|Niphades_sp._ZMIOZ_ZRMZ2019XZ290-003|OM830172
Hap_276	1	VVGPL2976-15|ACT4328|Niphades_verrucosus|KY110610
Hap_277	1	GBMIN51574-17|ADK2009|Niphades_castanea|KX774486
Hap_278	2	GBCL49827-19|ADK2009|Niphades_castanea|KX774485 GBMIN51575-17|ADK2009|Niphades_castanea|KX774484
Hap_279	1	VVGPL1558-13|ACG1457|Paocryptorrhinus_atropos|KJ841721
Hap_280	1	BBCCN429-10|AAP7802|Emphyastes_fuscicola|JF888066
Hap_281	2	INRMA2791-15|AAP7802|Emphyastes_fuscicola INRMA2793-15|AAP7802|Emphyastes_fuscicola
Hap_282	1	BBCCN428-10|AAP7802|Emphyastes_fuscicola|JF888065
Hap_283	1	BBCCN427-10|AAP7802|Emphyastes_fuscicola|JF888064
Hap_284	1	INRMA2792-15|AAP7802|Emphyastes_fuscicola
Hap_285	1	INRMA2794-15|AAP7802|Emphyastes_fuscicola
Hap_286	1	VVGC309-09|AAG5053|Thalasselephas_maximus|HM417677
Hap_287	1	VVGC303-09|AAG5052|Thalasselephas_minor|HM386450
Hap_288	2	GBMNA42222-19|AEA4167|Etheophanus_kuscheli|MK048200 GBMNA42263-19|AEA4167|Etheophanus_kuscheli|MK048241
Hap_289	1	GBMNA42223-19|AEA4167|Etheophanus_kuscheli|MK048201
Hap_290	1	GBMNA42261-19|AEA4167|Etheophanus_kuscheli|MK048239
Hap_291	1	GBMNA42204-19|AEA4167|Etheophanus_kuscheli|MK048182
Hap_292	1	GBMNA42188-19|AEA4167|Etheophanus_kuscheli|MK048166
Hap_293	1	GBMNA42207-19|AEA4167|Etheophanus_kuscheli|MK048185
Hap_294	1	GBMNA42208-19|AEA4167|Etheophanus_kuscheli|MK048186
Hap_295	1	GBMNA42187-19|AEA8158|Etheophanus_striatus|MK048165
Hap_296	1	GBMNA42280-19|AEA8158|Etheophanus_striatus|MK048258
Hap_297	1	GBMNA42209-19|AEA8158|Etheophanus_striatus|MK048187
Hap_298	1	GBMNA42211-19|AEA3929|Etheophanus_striatus|MK048189
Hap_299	3	GBMNA42251-19|AEA8158|Etheophanus_striatus|MK048229 GBMNA42256-19|AEA8158|Etheophanus_striatus|MK048234 GBMNA42257-19|AEA8158|Etheophanus_striatus|MK048235
Hap_300	2	GBMNA42259-19|AEA8158|Etheophanus_striatus|MK048237 GBMNA42258-19|AEA8158|Etheophanus_striatus|MK048236
Hap_301	3	GBMNA42278-19|AEA8158|Etheophanus_striatus|MK048256 GBMNA42277-19|AEA8158|Etheophanus_striatus|MK048255 GBMNA42279-19|AEA8158|Etheophanus_striatus|MK048257
Hap_302	1	GBMNA42252-19|AEA8158|Etheophanus_striatus|MK048230
Hap_303	2	GBMNA42219-19|AEA7325|Etheophanus_striatus|MK048197 GBMNA42218-19|AEA7325|Etheophanus_striatus|MK048196
Hap_304	1	GBMNA42199-19|AEA7325|Etheophanus_striatus|MK048177
Hap_305	3	GBMNA42221-19|AEA5659|Etheophanus_striatus|MK048199 GBMNA42220-19|AEA5659|Etheophanus_striatus|MK048198 GBMNA42268-19|AEA5659|Etheophanus_striatus|MK048246
Hap_306	1	GBMNA42200-19|AEA8158|Etheophanus_striatus|MK048178
Hap_307	1	GBMNA42202-19|AEA8158|Etheophanus_striatus|MK048180
Hap_308	1	GBMNA42198-19|AEA8158|Etheophanus_striatus|MK048176
Hap_309	1	GBMNA42260-19|AEA4356|Etheophanus_striatus|MK048238
Hap_310	6	GBMNA42239-19|AEA6992|Etheophanus_striatus|MK048217 GBMNA42238-19|AEA6992|Etheophanus_striatus|MK048216 GBMNA42243-19|AEA6992|Etheophanus_striatus|MK048221 GBMNA42244-19|AEA6992|Etheophanus_striatus|MK048222 GBMNA42197-19|AEA6992|Etheophanus_striatus|MK048175 GBMNA42196-19|AEA6992|Etheophanus_striatus|MK048174
Hap_311	1	GBMNA42217-19|AEA6993|Etheophanus_striatus|MK048195
Hap_312	2	GBMNA42253-19|AEA6993|Etheophanus_striatus|MK048231 GBMNA42254-19|AEA6993|Etheophanus_striatus|MK048232
Hap_313	5	GBMNA42246-19|AEA6993|Etheophanus_striatus|MK048224 GBMNA42245-19|AEA6993|Etheophanus_striatus|MK048223 GBMNA42276-19|AEA6993|Etheophanus_striatus|MK048254 GBMNA42275-19|AEA6993|Etheophanus_striatus|MK048253 GBMNA42262-19|AEA6993|Etheophanus_striatus|MK048240
Hap_314	1	GBMNA42271-19|AEA6993|Etheophanus_striatus|MK048249
Hap_315	2	GBMNA42226-19|AEA6993|Etheophanus_striatus|MK048204 GBMNA42194-19|AEA6993|Etheophanus_striatus|MK048172
Hap_316	1	GBMNA42193-19|AEA6993|Etheophanus_striatus|MK048171
Hap_317	1	GBMNA42265-19|AEA6993|Etheophanus_striatus|MK048243
Hap_318	3	GBMNA42272-19|AEA5315|Etheophanus_striatus|MK048250 GBMNA42273-19|AEA5315|Etheophanus_striatus|MK048251 GBMNA42274-19|AEA5315|Etheophanus_striatus|MK048252
Hap_319	2	GBMNA42255-19|AEA5315|Etheophanus_striatus|MK048233 GBMNA42247-19|AEA5315|Etheophanus_striatus|MK048225
Hap_320	3	GBMNA42250-19|AEA4357|Etheophanus_striatus|MK048228 GBMNA42248-19|AEA4357|Etheophanus_striatus|MK048226 GBMNA42249-19|AEA4357|Etheophanus_striatus|MK048227
Hap_321	2	GBMNA42214-19|ACV4398|Etheophanus_pinguis|MK048192 GBMNA42213-19|ACV4398|Etheophanus_pinguis|MK048191
Hap_322	1	GBMNA42192-19|ACV4398|Etheophanus_pinguis|MK048170
Hap_323	1	GBMNA42237-19|ACV4398|Etheophanus_pinguis|MK048215
Hap_324	2	GBMNA42281-19|ACV4398|Etheophanus_pinguis|MK048259 GBMNA42282-19|ACV4398|Etheophanus_pinguis|MK048260
Hap_325	1	BCISP945-13|ABV0286|Aeatus_costulatus|MK767987
Hap_326	3	BCISP469-11|ABV0286|Aeatus_costulatus|MK769849 BCISP473-11|ABV0286|Aeatus_costulatus|MK758138 PSPLP005-12|ABV0286|Aeatus_costulatus
Hap_327	1	PSPLP085-13|ABV0286|Aeatus_costulatus
Hap_328	1	PSPLP058-13|ACS6695|Aeatus_sp._cur263SG
Hap_329	1	BCISP472-11|ABV0287|Aeatus_sp._cur242SG|MK768855
Hap_330	1	PLWDJ010-21|ADJ6445|Cleogonus_rubetra
Hap_331	1	PLQBC013-20|ADJ6445|Cleogonus_rubetra
Hap_332	1	BCISP1218-13|ABV0288|Sternechus_sp._cur65SG|MK768425
Hap_333	2	BCISP466-11|ABV0288|Sternechus_sp._cur65SG|MK767109 PSPLP006-12|ABV0288|Sternechus_sp._cur65SG
Hap_334	1	PSPLP182-13|ABV0288|Sternechus_sp._cur65SG
Hap_335	1	PSPLP147-13|ABV0288|Sternechus_sp._cur65SG
Hap_336	1	PSPLP079-13|ABV0288|Sternechus_sp._cur65SG
Hap_337	1	RRSSC6988-15|ACY5888|Rhyssomatus_aequalis|MG058515
Hap_338	1	PIMA061-18|ACA6076|Rhyssomatus_medialis
Hap_339	1	PIMA060-18|ADQ6764|Rhyssomatus_sp._1
Hap_340	4	BCISP988-13|ACF9943|Conotrachelus_pumilio|MK768282 BCISP990-13|ACF9943|Conotrachelus_pumilio|MK759563 BCISP989-13|ACF9943|Conotrachelus_pumilio|MK768939 BCISP1230-13|ACF9943|Conotrachelus_pumilio
Hap_341	1	BCISP987-13|ACF9943|Conotrachelus_pumilio|MK768758
Hap_342	1	BCISP986-13|ACF9943|Conotrachelus_pumilio
Hap_343	6	BCISP1832-15|ABV0304|Conotrachelus_sp._cur58SG|MK769584 BCISP462-11|ABV0304|Conotrachelus_sp._cur58SG|MK768622 BCISP461-11|ABV0304|Conotrachelus_sp._cur58SG|MK767375 BCISP922-13|ABV0304|Conotrachelus_sp._cur58SG BCISP2567-15|ABV0304|Conotrachelus_sp._cur58SG|MK758729 BCISP463-11|ABV0304|Conotrachelus_sp._cur58SG
Hap_344	1	BCISP298-11|ABV0304|Conotrachelus_sp._cur58SG|MK758364
Hap_345	1	BCISP1831-15|ABV0304|Conotrachelus_sp._cur58SG|MK767611
Hap_346	1	GBCL5150-09|AAJ8640|Tranes_lyteroides|FJ867820
Hap_347	1	GBMNE17004-21|AEN6944|Bantiades_sp._NZAC_03037744|OK205435
Hap_348	1	GBMNE17005-21|AEM6668|Memes_sp._NZAC_03037671|OK205474
Hap_349	1	VVGPL3239-18|ADN4772|Paranchonus_verrucosus|MW201356
Hap_350	1	VVGPL2555-13|ACK9068|Plinthus_amplicollis|KY110617
Hap_351	1	VVGPL2417-13|ACK9066|Plinthus_polymorphus|KJ871641
Hap_352	1	VVGPL2412-13|ACK9480|Plinthus_confusus|KY110612
Hap_353	1	VVGPL2416-13|ACK9480|Plinthus_confusus|KJ871636
Hap_354	1	VVGPL2530-13|ACK9480|Plinthus_confusus|KJ871633
Hap_355	1	GBMNF53665-22|AAE3528|Porthetes_sp._JHAR00868_0101|OK188825
Hap_356	1	VVGPL3232-18|ADN7050|Acorep_spinosus|MT889127
Hap_357	1	VVGPL3236-18|ADN4540|Ixanchonus_hustachei|MT889128
Hap_358	1	MEBLA1040-16|ADA8184|Aethiopacorep_africanus|MT889120
Hap_359	1	MEBLA1038-16|ADA7983|Aethiopacorep_africanus|MT889185
Hap_360	1	MEBLA1036-16|ADA7983|Aethiopacorep_africanus|MT889186
Hap_361	1	MEBLA1039-16|ADA7348|Aethiopacorep_africanus|MT889179
Hap_362	1	MEBLA1037-16|ADA7348|Aethiopacorep_africanus|MT889122
Hap_363	1	VVGPL3416-19|AEA3677|Titilayo_barclayi|MT889119
Hap_364	1	SCAVG151-18|ADP7606|Aethiopacorep_africanus|MT889181
Hap_365	1	VVGPL3418-19|AEA5427|Titilayo_geiseri|MT889112
Hap_366	1	SCAVG155-18|ADP5576|Anchonus_blatchleyi|MT889108
Hap_367	1	BCISP2787-15|ACS6334|Anchonus_sp._cur53SG
Hap_368	1	WANSP686-16|AAL7470|Izonetes_sp._147MW
Hap_369	3	OWEVG330-13|AAJ5593|Adexius_scrobipennis|KJ445703 OWEVG333-13|AAJ5593|Adexius_scrobipennis|KJ445686 OWEVG329-13|AAJ5593|Adexius_scrobipennis|KJ445706
Hap_370	1	FBCOE1314-12|AAJ5593|Adexius_scrobipennis|KM443619
Hap_371	1	GBCL4247-09|AAJ5593|Adexius_scrobipennis|EU286454
Hap_372	4	GBCOL559-12|ABW9531|Hylobius_piceus|KM442998 GCOL6495-16|ABW9531|Hylobius_piceus|KU918597 GCOL6281-16|ABW9531|Hylobius_piceus|KU907249 GBCOU1389-13|ABW9531|Hylobius_piceus|KM447597
Hap_373	1	GBCOU1391-13|ABW9531|Hylobius_piceus|KM445746
Hap_374	2	COLFE029-12|ABW9531|Hylobius_piceus|KJ965914 COLFC737-12|ABW9531|Hylobius_piceus|KJ962200
Hap_375	1	LEPNG347-15||Hylobius_pinicola
Hap_376	2	SSBRC1489-14|AAG5241|Hylobius_warreni|KR482550 BBCEC129-09|AAG5241|Hylobius_warreni|HM411817
Hap_377	1	UAMIC1136-13|AAG5241|Hylobius_warreni|KU875253
Hap_378	1	CNCCF1867-12|AAG5241|Hylobius_warreni
Hap_379	2	GBMNB25207-20|AED9691|Conotrachelus_myrciariae|MN178125 GBMNB25208-20|AED9691|Conotrachelus_myrciariae|MN178126
Hap_380	1	PSPLP555-14|ACJ4033|Rhyssomatus_sp._cur174SG
Hap_381	2	BCISP1267-13|ACJ4033|Rhyssomatus_sp._cur174SG|MK768853 BCISP1266-13|ACJ4033|Rhyssomatus_sp._cur174SG|MK759442
Hap_382	2	BCISP2750-15|ACJ4033|Rhyssomatus_sp._cur174SG|MK767858 BCISP1268-13|ACJ4033|Rhyssomatus_sp._cur174SG|MK769635
Hap_383	1	GBMNF53666-22|AET0089|Echinosomidia_porcellus|MK891721
Hap_384	19	VVGC1775-11|AAV3101|Typoderus_admetus|JN282503 VVGC2025-11|AAV3101|Typoderus_admetus|KY034367 VVGC2014-11|AAV3101|Typoderus_admetus|KY034302 VVGC2004-11|AAV3101|Typoderus_admetus|KY034305 VVGC2018-11|AAV3101|Typoderus_admetus|KY034308 VVGC1774-11|AAV3101|Typoderus_admetus|JN282502 VVGC1996-11|AAV3101|Typoderus_admetus|KY034298 VVGC2030-11|AAV3101|Typoderus_admetus|KY034345 VVGC2045-11|AAV3101|Typ…
Hap_385	1	VVGC1677-11|AAV3101|Typoderus_admetus|JN282466
Hap_386	3	VVGC1721-11|AAV3101|Typoderus_admetus|JN282487 VVGC1720-11|AAV3101|Typoderus_admetus|JN282486 VVGC1716-11|AAV3101|Typoderus_admetus|JN282482
Hap_387	1	VVGPL793-12|AAV3101|Typoderus_admetus|KY034321
Hap_388	1	VVGC2016-11|AAV3101|Typoderus_admetus|KY034295
Hap_389	1	VVGC1962-11|AAV3101|Typoderus_admetus|KY034311
Hap_390	1	VVGC1970-11|AAV3101|Typoderus_admetus|KY034351
Hap_391	1	VVGC1678-11|AAV3101|Typoderus_admetus|JN282467
Hap_392	1	VVGC1967-11|AAV3101|Typoderus_admetus|KY034320
Hap_393	3	VVGC1957-11|AAV3101|Typoderus_admetus|KY034342 VVGC1960-11|AAV3101|Typoderus_admetus|KY034346 VVGC1959-11|AAV3101|Typoderus_admetus|KY034326
Hap_394	1	VVGPL794-12|AAV3101|Typoderus_admetus|KY034341
Hap_395	1	VVGC1997-11|ABY8452|Typoderus_admetus|KY034309
Hap_396	1	VVGC1948-11|AAV3114|Typoderus_admetus|KY034324
Hap_397	1	VVGC1950-11|AAV3114|Typoderus_admetus|KY034327
Hap_398	1	VVGC1949-11|AAV3114|Typoderus_admetus|KY034319
Hap_399	2	VVGC1998-11|AAV3123|Typoderus_admetus|KY034316 VVGC2051-11|AAV3123|Typoderus_admetus|KY034368
Hap_400	1	VVGC2052-11|AAV3123|Typoderus_admetus|KY034332
Hap_401	1	VVGC1999-11|AAV3123|Typoderus_admetus|KY034364
Hap_402	1	VVGC1718-11|AAV3138|Typoderus_admetus|JN282484
Hap_403	1	MEBLA435-14|AAV3138|Typoderus_admetus|KY034312
Hap_404	2	VVGC2026-11|AAV3128|Typoderus_admetus|KY034356 VVGC2017-11|AAV3128|Typoderus_admetus|KY034355
Hap_405	3	VVGC1951-11|AAV3115|Typoderus_admetus|KY034299 VVGC1952-11|AAV3115|Typoderus_admetus|KY034352 VVGC1953-11|AAV3115|Typoderus_admetus|KY034314
Hap_406	1	MEBLA433-14|ADF0912|Typoderus_admetus|KY034318
Hap_407	2	VVGC2066-11|AAV3118|Typoderus_admetus|KY034329 VVGC2065-11|AAV3118|Typoderus_admetus|KY034313
Hap_408	1	VVGC1972-11|AAV3118|Typoderus_admetus|KY034338
Hap_409	2	VVGC1968-11|AAV3118|Typoderus_admetus|KY034339 VVGC2064-11|AAV3118|Typoderus_admetus|KY034335
Hap_410	1	VVGC2067-11|AAV3118|Typoderus_admetus|KY034349
Hap_411	1	VVGC1779-11|ACF5658|Typoderus_sp._VG1808|JN282507
Hap_412	1	VVGC1778-11|ACF5658|Typoderus_sp._VG1808|JN282506
Hap_413	1	VVGC1782-11|ACF5658|Typoderus_sp._VG1808|JN282510
Hap_414	3	VVGC1780-11|ACF5658|Typoderus_sp._VG1808|JN282508 VVGC1717-11|ACF5658|Typoderus_sp._VG1808|JN282483 VVGC1777-11|ACF5658|Typoderus_sp._VG1808|JN282505
Hap_415	1	VVGC1985-11|ADF1106|Typoderus_sp._VG1808|KY034359
Hap_416	1	VVGC2015-11|ADF0776|Typoderus_sp._VG1808|KY034297
Hap_417	1	VVGC1958-11|ADF0595|Typoderus_sp._VG1808|KY034350
Hap_418	2	VVGC2005-11|AAV3124|Typoderus_sp._VG1808|KY034357 VVGC2048-11|AAV3124|Typoderus_sp._VG1808|KY034317
Hap_419	1	VVGPL792-12|AAV3124|Typoderus_sp._VG1808|KY034306
Hap_420	3	VVGC1734-11|AAV3122|Typoderus_subfurcatus|JN282496 VVGC1732-11|AAV3122|Typoderus_subfurcatus|JN282494 VVGC1731-11|AAV3122|Typoderus_subfurcatus|JN282493
Hap_421	1	VVGC1987-11|AAV3122|Typoderus_subfurcatus|KY034307
Hap_422	1	VVGC1944-11|AAV3122|Typoderus_subfurcatus|KY034366
Hap_423	2	VVGPL797-12|AAV3100|Typoderus_subfurcatus|KY034334 VVGPL798-12|AAV3100|Typoderus_subfurcatus|KY034353
Hap_424	1	VVGC2033-11|AAV3100|Typoderus_subfurcatus|KY034354
Hap_425	1	VVGC1965-11|AAV3100|Typoderus_subfurcatus|KY034331
Hap_426	1	VVGC1682-11|AAV3100|Typoderus_subfurcatus|JN282471
Hap_427	1	VVGC1681-11|AAV3100|Typoderus_subfurcatus|JN282470
Hap_428	3	VVGC1903-11|AAV3139|Typoderus_subfurcatus|JN311600 VVGC1735-11|AAV3139|Typoderus_subfurcatus|JN282497 VVGC1736-11|AAV3139|Typoderus_subfurcatus|JN282498
Hap_429	1	VVGC1733-11|AAV3139|Typoderus_subfurcatus|JN282495
Hap_430	1	VVGC1986-11|ADF2172|Typoderus_subfurcatus|KY034328
Hap_431	1	VVGC1964-11|ADF2171|Typoderus_subfurcatus|KY034325
Hap_432	2	VVGC1974-11|AAV3119|Typoderus_subfurcatus|KY034304 VVGC2054-11|AAV3119|Typoderus_subfurcatus|KY034296
Hap_433	1	VVGC2053-11|ADF2031|Typoderus_subfurcatus|KY034294
Hap_434	1	VVGPL782-12|ABW5758|Typoderus_subfurcatus|KY110599
Hap_435	1	MEBLA360-14|ABW5758|Typoderus_subfurcatus|KY110600
Hap_436	1	MEBLA358-14|ABW5758|Typoderus_subfurcatus|KY110594
Hap_437	1	VVGPL771-12|ADF2170|Typoderus_subfurcatus|KY110602
Hap_438	3	VVGC2068-11|AAV3131|Typoderus_furcatus|KY034360 VVGC2071-11|AAV3131|Typoderus_furcatus|KY034358 VVGC2070-11|AAV3131|Typoderus_furcatus|KY034336
Hap_439	1	VVGPL255-12|ABW5749|Typoderus_furcatus|KJ445695
Hap_440	2	VVGPL247-12|ABW5749|Typoderus_furcatus|KJ445707 VVGPL248-12|ABW5749|Typoderus_furcatus|KJ445692
Hap_441	1	VVGPL210-12|ABW5749|Typoderus_furcatus|KJ445697
Hap_442	1	VVGPL254-12|ABW5749|Typoderus_furcatus|KJ445710
Hap_443	1	VVGPL256-12|ABW5749|Typoderus_furcatus|KJ445696
Hap_444	1	VVGPL288-12|ABW5749|Typoderus_furcatus|KJ445705
Hap_445	1	VVGPL209-12|ABW5749|Typoderus_furcatus|KJ445682
Hap_446	1	VVGPL287-12|ABW5749|Typoderus_furcatus|KJ427736
Hap_447	1	VVGPL284-12|ADE9870|Typoderus_furcatus|KJ445694
Hap_448	1	MEBLA354-14|ACI6201|Typoderus_antennarius|KY110598
Hap_449	1	MEBLA352-14|ACI6201|Typoderus_antennarius|KY110596
Hap_450	2	MEBLA349-14|ACL2045|Typoderus_antennarius|KY110595 MEBLA351-14|ACL2045|Typoderus_antennarius|KY250487
Hap_451	4	VVGC2012-11|AAV3125|Typoderus_peleus|KY034300 VVGC2009-11|AAV3125|Typoderus_peleus|KY034293 VVGC2024-11|AAV3125|Typoderus_peleus|KY034348 MEBLA442-14|AAV3125|Typoderus_peleus|KY034310
Hap_452	2	VVGC2011-11|ADF0966|Typoderus_peleus|KY034322 VVGC2022-11|ADF0966|Typoderus_peleus|KY034344
Hap_453	1	VVGPL766-12|ABW5754|Typoderus_peleus|KY110593
Hap_454	1	VVGPL780-12|ABW5754|Typoderus_peleus|KY110592
Hap_455	1	VVGPL781-12|ABW5754|Typoderus_peleus|KY110591
Hap_456	2	VVGPL1580-13|ACG1857|Typoderus_peleus|KY110603 VVGPL1582-13|ACG1857|Typoderus_peleus|KY110601
Hap_457	1	VVGPL1581-13|ACG1857|Typoderus_peleus|KY110597
Hap_458	1	MEBLA707-15|ACT0016|Typoderus_amphion|MH917902
Hap_459	1	MEBLA706-15|ACT0016|Typoderus_amphion|MH917894
Hap_460	2	MEBLA708-15|ACT2982|Typoderus_canthus|MH917890 MEBLA741-15|ACT2982|Typoderus_canthus|MH917899
Hap_461	1	VVGAP223-17|ADJ8842|Typoderus_telamon|MH917901
Hap_462	1	VVGAP247-17|ADJ8842|Typoderus_telamon|MH917893
Hap_463	1	VVGAP224-17|ADJ8842|Typoderus_telamon|MH917892
Hap_464	1	VVGAP246-17|ADK6062|Typoderus_iphitus|MH917900
Hap_465	1	VVGAP221-17|ADK6062|Typoderus_iphitus|MH917886
Hap_466	1	SCAVG022-18|ADM2013|Typoderus_iphitus|MH917891
Hap_467	2	VVGC2028-11|AAV3129|Typoderus_polyphemus|KY034347 VVGC2027-11|AAV3129|Typoderus_polyphemus|KY034361
Hap_468	1	VVGC2069-11|AAV3129|Typoderus_polyphemus|KY034363
Hap_469	2	VVGAP075-17|ADK5949|Typoderus_clytius|MH917896 SCAVG032-18|ADK5949|Typoderus_clytius|MH917897
Hap_470	1	VVGAP201-17|ADK5949|Typoderus_clytius|MH917898
Hap_471	1	VVGPL3237-18|ADO2617|Geobyrsa_trossula|MT889117
Hap_472	1	GBMNE47768-22|AEY6254|Leiosoma_apionides|KC784306
Hap_473	1	GBMNE47767-22|AEW6902|Leiosoma_apionides|KC783781
Hap_474	1	GBCL51289-19|ADK6087|Pantoxystus_rubricollis|KX087330
Hap_475	4	GBMNF53687-22|ADF1720|Ectatorhinus_adamsii|OM773107 GBMNF53682-22|ADF1720|Ectatorhinus_adamsii|OK575946 GBMNF53684-22|ADF1720|Ectatorhinus_adamsii|OM773105 GBMNF53685-22|ADF1720|Ectatorhinus_adamsii|OM773106
Hap_476	2	GBMNF53683-22|ADF1720|Ectatorhinus_adamsii|OK575947 GBMNF53686-22|ADF1720|Ectatorhinus_adamsii|OM773108
Hap_477	1	VVGC668-10|ADF1720|Ectatorhinus_adamsii|HQ987003
Hap_478	3	GBMNF53680-22|ADF1720|Ectatorhinus_adamsii|OK575944 GBMNF53679-22|ADF1720|Ectatorhinus_adamsii|OM773104 GBMNF53681-22|ADF1720|Ectatorhinus_adamsii|OK575945
Hap_479	1	CJWBP096-15|ACS3745|Acicnemis_dorsonigrita
Hap_480	1	CJWBP095-15|ACS3745|Acicnemis_dorsonigrita
Hap_481	1	CJWBP025-15|ACS7158|Acicnemis_palliata
Hap_482	7	COLFG076-13|AAO3414|Trachodes_hispidus|KJ963848 GCOL3801-16|AAO3414|Trachodes_hispidus|KU914574 FBCOC156-10|AAO3414|Trachodes_hispidus|HQ954582 GCOL3694-16|AAO3414|Trachodes_hispidus|KU906360 GBCOU3255-13|AAO3414|Trachodes_hispidus|KM445289 GCOL2261-16|AAO3414|Trachodes_hispidus|KU907428 GCOL2072-16|AAO3414|Trachodes_hispidus|KU909464
Hap_483	2	FBCOI898-12|AAO3414|Trachodes_hispidus|KM452373 FBCOI897-12|AAO3414|Trachodes_hispidus|KM440688
Hap_484	1	GCOL1083-16|AAO3414|Trachodes_hispidus|KU916400
Hap_485	1	MEBLA844-15|AAO3414|Trachodes_hispidus|KX360436
Hap_486	1	GBCOU2885-13|AAO3414|Trachodes_hispidus|KM443605
Hap_487	1	COLFD169-12|AAM0017|Trachodes_hispidus|KJ966283
Hap_488	1	COLFD655-12|AAM0017|Trachodes_hispidus|KJ964772
Hap_489	2	OWEVG762-15|ACT1787|Aparopionella_conjunctula|KX360464 OWEVG764-15|ACT1787|Aparopionella_conjunctula|KX360439
Hap_490	1	OWEVG761-15|ACT1787|Aparopionella_conjunctula|KX360444
Hap_491	1	VVGPL1737-13|ACG2364|Aparopionella_elliptica|KX360485
Hap_492	3	VVGPL1710-13|ACG2364|Aparopionella_elliptica|KX360453 VVGPL1711-13|ACG2364|Aparopionella_elliptica|KX360455 VVGPL1712-13|ACG2364|Aparopionella_elliptica|KX360478
Hap_493	1	VVGPL1738-13|ACG2364|Aparopionella_elliptica|KX360487
Hap_494	1	VVGPL1713-13|ACG2364|Aparopionella_elliptica|KX360474
Hap_495	1	VVGPL1749-13|ACG1639|Aparopionella_esau|KX360456
Hap_496	4	OWEVG751-15|ACG1639|Aparopionella_esau|KX360479 OWEVG776-15|ACG1639|Aparopionella_esau|KX360468 OWEVG775-15|ACG1639|Aparopionella_esau|KX360437 OWEVG777-15|ACG1639|Aparopionella_esau|KX360443
Hap_497	2	VVGPL1473-13|ACI5828|Aparopionella_sylvicola|KX360471 VVGPL1474-13|ACI5828|Aparopionella_sylvicola|KX360461
Hap_498	1	VVGPL1794-13|ACG2282|Aparopionella_hanangensis|KX360477
Hap_499	1	VVGPL1884-13|ACG2282|Aparopionella_hanangensis|KX360445
Hap_500	2	VGH435-12|ABW9145|Aparopionella_ombrophila|KX360460 VGH436-12|ABW9145|Aparopionella_ombrophila|KX360428
Hap_501	1	VVGC1683-11|AAV2208|Aparopionella_ombrophila|JN282472
Hap_502	2	VVGC1684-11|AAV2208|Aparopionella_ombrophila|JN282473 VVGC1685-11|AAV2208|Aparopionella_ombrophila|JN282474
Hap_503	1	VVGC1753-11|AAV2208|Aparopionella_ombrophila|JN282499
Hap_504	1	VVGC1754-11|AAV2220|Aparopionella_ombrophila|JN282500
Hap_505	1	VVGC1756-11|AAV2220|Aparopionella_ombrophila|JN282501
Hap_506	1	GBCL5128-09|AAY1968|Heilipodus_argentinicus|FJ867843
Hap_507	1	GBMNF53695-22|AES5695|Styphloderes_lindbergi|MK892368
Hap_508	1	GBMNF53696-22|AES5695|Styphloderes_lindbergi|MK892390
Hap_509	1	VVGC1174-10|AAN4443|Lobosoma_rausense|HQ986889
Hap_510	1	VVGPL150-12|AAX6260|Lobosoma_rausense|KJ427738
Hap_511	1	VVGC006-08|AAX6260|Lobosoma_rausense|KJ427732
Hap_512	2	CNGIG022-12|ACA7603|Sthereus_horridus|KM846789 CNCCF1779-12|ACA7603|Sthereus_horridus
Hap_513	2	CNGIA106-12|ACA7603|Sthereus_horridus|KM842543 CNGIL688-13|ACA7603|Sthereus_horridus|KM845058
Hap_514	1	CNCCF1778-12|ACA7603|Sthereus_horridus
Hap_515	1	COLFG484-14|ACO9599|Lepyrus_arcticus|MZ606986
Hap_516	1	COLFG662-14|ACO9600|Lepyrus_arcticus|MZ633593
Hap_517	1	ACHAR834-18|AAG5184|Lepyrus_nordenskioeldi|MN683301
Hap_518	1	HMCOC582-09|AAG5184|Lepyrus_stefanssoni|KJ203179
Hap_519	1	GBCL53722-19|ADU8695|Lepyrus_sp._G312|MH473533
Hap_520	11	ACHAR824-18|ACR4393|Lepyrus_labradorensis|MN670289 ACHAR3492-19|ACR4393|Lepyrus_labradorensis|MN672411 CCHAR5311-19|ACR4393|Lepyrus_labradorensis|MN683018 FCHAR8335-19|ACR4393|Lepyrus_labradorensis ACHAR853-18|ACR4393|Lepyrus_labradorensis|MN669473 ACHAR872-18|ACR4393|Lepyrus_labradorensis|MN666363 ACHAR867-18|ACR4393|Lepyrus_labradorensis|MN672515 ACHAR3495-19|ACR4393|Lepyrus_labradorensis|MN678…
Hap_521	3	YDBB2518-21|ACR4393|Lepyrus_labradorensis SSKUC1508-15|ACR4393|Lepyrus_labradorensis|MF636146 ARCIN015-14|ACR4393|Lepyrus_labradorensis|KR485653
Hap_522	1	POROM281-19|ACR4393|Lepyrus_labradorensis
Hap_523	1	HMCOC635-09|AAG5206|Lepyrus_labradorensis|KJ204027
Hap_524	1	UAMIC217-13|ACD0701|Lepyrus_nordenskioeldi|KU875363
Hap_525	3	FBCOI549-12|ACC4917|Lepyrus_palustris|KM439136 FBCOI217-12|ACC4917|Lepyrus_palustris|KM441122 GBCOU2444-13|ACC4917|Lepyrus_palustris|KM439187
Hap_526	1	FBCOI186-12|ACC4917|Lepyrus_palustris|KM448358
Hap_527	1	GBCOU3590-13|AEL0482|Lepyrus_palustris|KM448550
Hap_528	1	MEBLA834-15|ACT8435|Lepyrus_palustris|KX360483
Hap_529	1	FBCOC008-10|AAX5753|Lepyrus_armatus|HQ954450
Hap_530	1	TDAAT1654-20|AAX5753|Lepyrus_armatus
Hap_531	1	GBCOU1944-13|ABA1647|Lepyrus_capucinus|KM446250
Hap_532	2	FBCOD498-11|ABA1647|Lepyrus_capucinus|KM440440 GCOL2249-16|ABA1647|Lepyrus_capucinus|KU908011
Hap_533	1	GCOL2243-16|ABA1647|Lepyrus_capucinus|KU915882
Hap_534	4	VVGC2233-11|ABA5148|Devernodes_alkippe|MH034399 VVGC2231-11|ABA5148|Devernodes_alkippe|MH034389 VVGC2229-11|ABA5148|Devernodes_alkippe|MH034377 VVGC2234-11|ABA5148|Devernodes_alkippe|MH034393
Hap_535	1	VVGC2230-11|ABA5148|Devernodes_alkippe|MH034402
Hap_536	3	VVGC2177-11|AAG2772|Devernodes_alkippe|MH034387 VVGC2175-11|AAG2772|Devernodes_alkippe|MH034396 VVGC2241-11|AAG2772|Devernodes_alkippe|MH034374
Hap_537	4	VVGC553-09|AAG2772|Devernodes_alkippe|HM417774 VVGC2178-11|AAG2772|Devernodes_alkippe|MH034384 VVGC554-09|AAG2772|Devernodes_alkippe|HM417775 VVGC2176-11|AAG2772|Devernodes_alkippe|MH034385
Hap_538	1	OWEVG455-13|ACK2341|Devernodes_methone|MH034390
Hap_539	1	VVGPL3258-18|ADO4835|Theognete_chiapaneca|OL671064
Hap_540	1	VVGPL3259-18|ADO4836|Theognete_galvezi|OL671081
Hap_541	2	VVGPL3261-18|ADO4006|Theognete_montana|OL671105 VVGPL3260-18|ADO4006|Theognete_montana|OL671054
Hap_542	1	VVGPL3251-18|ADO2702|Theognete_cozari|OL671065
Hap_543	4	VVGPL990-12|ACA4648|Devernodes_asteria|MH034388 VVGPL1038-12|ACA4648|Devernodes_asteria|MH034381 VVGPL1037-12|ACA4648|Devernodes_asteria|MH034403 VVGPL987-12|ACA4648|Devernodes_asteria|MH034376
Hap_544	1	VVGPL988-12|ACA4648|Devernodes_asteria|MH034367
Hap_545	1	VVGPL1018-12|ACA4242|Devernodes_chthonia|MH034397
Hap_546	1	VVGPL1017-12|ACA4242|Devernodes_chthonia|MH034398
Hap_547	1	VVGPL1056-12|ACA4242|Devernodes_chthonia|MH034370
Hap_548	3	VVGPL1049-12|ACA4242|Devernodes_chthonia|MH034391 VVGPL989-12|ACA4242|Devernodes_chthonia|MH034400 VVGPL991-12|ACA4242|Devernodes_chthonia|MH034386
Hap_549	1	VVGPL3247-18|ADN3770|Lymantes_scrobicollis|OL671066
Hap_550	1	VVGPL3249-18|ADN3737|Epibaenus_pinicola|OL671067
Hap_551	1	CNCCH1295-12|ACA6440|Rhyssomatus_lineaticollis
Hap_552	1	KHCSP142-16|ADA7923|Alcidodes_curvirostris
Hap_553	1	CJWBP106-15|ACS3279|Protacalles_monticola
Hap_554	1	CJWBP094-15|ACS3279|Protacalles_monticola
Hap_555	1	CJWBP159-16|ACS4817|Otibazo_morimotoi
Hap_556	1	CJWBP137-15|ACS4817|Otibazo_morimotoi
Hap_557	1	CJWBP158-16|ACS4817|Otibazo_morimotoi
Hap_558	1	CJWBP157-16|ACS4817|Otibazo_morimotoi
Hap_559	2	CJWBP115-15|ACS4817|Otibazo_morimotoi CJWBP116-15|ACS4817|Otibazo_morimotoi
Hap_560	1	CJWBP155-15|ACS4817|Otibazo_morimotoi
Hap_561	2	CJWBP118-15|ACS4818|Otibazo_morimotoi CJWBP117-15|ACS4818|Otibazo_morimotoi
Hap_562	1	CJWBP108-15|ACS4818|Otibazo_morimotoi
Hap_563	1	CJWBP107-15|ACS4818|Otibazo_morimotoi
Hap_564	1	CJWBP153-15|ACS4818|Otibazo_morimotoi
Hap_565	1	CJWBP154-15|ACS4818|Otibazo_morimotoi
Hap_566	1	CJWBP110-15|ACS4819|Otibazo_morimotoi
Hap_567	1	CJWBP111-15|ACS4819|Otibazo_morimotoi
Hap_568	2	CJWBP165-16|ACZ6150|Otibazo_morimotoi CJWBP164-16|ACZ6150|Otibazo_morimotoi
Hap_569	1	CJWBP160-16|ACZ6494|Otibazo_nagasakiensis
Hap_570	3	CJWBP161-16|ACZ6494|Otibazo_nagasakiensis CJWBP162-16|ACZ6494|Otibazo_nagasakiensis CJWBP163-16|ACZ6494|Otibazo_nagasakiensis
Hap_571	1	VVGPL1005-12|ACA9601|Otibazo_polyphemus|KJ841732
Hap_572	2	VVGPL1007-12|ACA9601|Otibazo_polyphemus|KJ841730 VVGPL1006-12|ACA9601|Otibazo_polyphemus|KJ841731
Hap_573	1	VVGPL961-12|ACA9601|Otibazo_polyphemus|KJ841729
Hap_574	1	GBMIN51517-17|ADK6595|Lybaeba_sp._SPN1|KP774498
Hap_575	1	GBCL49796-19|ADV0176|Lybaeba_sp._SPN48|KP774499
Hap_576	1	GBCL49790-19|ADK6315|Lybaeba_sp._SPN41|KP774472
Hap_577	1	GBMIN51522-17|ADK6315|Lybaeba_sp._SPN41|KP774458
Hap_578	1	GBMIN51523-17|ADK6315|Lybaeba_sp._SPN41|KP774469
Hap_579	1	GBMIN51527-17|ADK6315|Lybaeba_sp._SPN41|KP774448
Hap_580	1	GBCL49788-19|ADK6315|Lybaeba_sp._SPN41|KP774455
Hap_581	3	GBMIN51524-17|ADK6316|Lybaeba_sp._SPN41|KP774460 GBMIN51533-17|ADK6316|Lybaeba_sp._SPN41|KP774463 GBMIN51528-17|ADK6316|Lybaeba_sp._SPN41|KP774468
Hap_582	1	GBMIN51535-17|ADK6316|Lybaeba_sp._SPN41|KP774456
Hap_583	1	GBMIN51529-17|ADK6316|Lybaeba_sp._SPN41|KP774467
Hap_584	2	GBMIN51534-17|ADK6316|Lybaeba_sp._SPN41|KP774461 GBMIN51539-17|ADK6316|Lybaeba_sp._SPN41|KP774454
Hap_585	1	GBMIN51532-17|ADK6316|Lybaeba_sp._SPN41|KP774462
Hap_586	2	GBMIN51526-17|ADK6316|Lybaeba_sp._SPN41|KP774457 GBMIN51530-17|ADK6316|Lybaeba_sp._SPN41|KP774465
Hap_587	2	GBMIN51542-17|ADK6316|Lybaeba_sp._SPN41|KP774451 GBMIN51540-17|ADK6316|Lybaeba_sp._SPN41|KP774452
Hap_588	1	GBMIN51541-17|ADK6316|Lybaeba_sp._SPN41|KP774450
Hap_589	2	GBMIN51521-17|ADK6316|Lybaeba_sp._SPN41|KP774470 GBMIN51520-17|ADK6316|Lybaeba_sp._SPN41|KP774449
Hap_590	1	GBCL49789-19|ADK6316|Lybaeba_sp._SPN41|KP774466
Hap_591	1	GBMIN51531-17|ADK6316|Lybaeba_sp._SPN41|KP774464
Hap_592	1	GBMIN51538-17|ADK6316|Lybaeba_sp._SPN41|KP774453
Hap_593	1	GBMIN51537-17|ADK6314|Lybaeba_sp._SPN41|KP774473
Hap_594	1	GBMIN51570-17|ADK8141|Lybaeba_squamivaria|KP774517
Hap_595	1	GBMIN51569-17|ADK8141|Lybaeba_squamivaria|KP774514
Hap_596	2	GBMIN51572-17|ADK8141|Lybaeba_squamivaria|KP774515 GBMIN51571-17|ADK8141|Lybaeba_squamivaria|KP774516
Hap_597	1	GBMIN50889-17|ADK2243|Melanterius_sp._SPN59|KP774409
Hap_598	4	GBMIN50891-17|ADK2243|Melanterius_sp._SPN59|KP774408 GBMIN50890-17|ADK2243|Melanterius_sp._SPN59|KP774411 GBCL49795-19|ADK2243|Melanterius_sp._SPN59|KP774410 GBCL49794-19|ADK2243|Melanterius_sp._SPN59|KP774407
Hap_599	2	GBMIN50893-17|ADK2242|Melanterius_sp._SPN60|KP774428 GBMIN50892-17|ADK2242|Melanterius_sp._SPN60|KP774429
Hap_600	2	GBMIN50885-17|ADK1998|Melanterius_sp._SPN50|KP774398 GBMIN50884-17|ADK1998|Melanterius_sp._SPN50|KP774397
Hap_601	1	GBMIN50888-17|ADK1998|Melanterius_sp._SPN50|KP774401
Hap_602	1	GBCL49817-19|ADK1998|Melanterius_sp._SPN50|KP774399
Hap_603	1	GBMIN50887-17|ADK1998|Melanterius_sp._SPN50|KP774402
Hap_604	1	GBMIN50886-17|ADK1998|Melanterius_sp._SPN50|KP774400
Hap_605	1	GBCL49785-19|ADV0178|Lybaeba_sp._SPN42|KP774513
Hap_606	1	GBMIN51555-17|ADK2458|Lybaeba_sp._SPN52|KP774518
Hap_607	1	GBCL49798-19|ADU8389|Lybaeba_sp._SPN61|KP774519
Hap_608	1	GBMIN51557-17|ADJ5777|Lybaeba_sp._SPN53|KP774510
Hap_609	1	GBMIN51543-17|ADJ7335|Lybaeba_sp._SPN43|KP774491
Hap_610	1	GBMIN51544-17|ADJ7335|Lybaeba_sp._SPN43|KP774492
Hap_611	1	GBMIN51545-17|ADJ7336|Lybaeba_sp._SPN43|KP774490
Hap_612	1	GBMIN51549-17|ADK2461|Lybaeba_sp._SPN45|KP774494
Hap_613	1	GBCL49812-19|ADV7277|Lybaeba_sp._SPN45|KP774495
Hap_614	1	GBMIN51568-17|ADK2460|Lybaeba_sp._SPN56|KP774496
Hap_615	3	GBMIN51546-17|ADJ8465|Lybaeba_sp._SPN44|KP774475 GBCL49819-19|ADJ8465|Lybaeba_sp._SPN44|KP774476 GBMIN51548-17|ADJ8465|Lybaeba_sp._SPN44|KP774477
Hap_616	1	GBMIN51547-17|ADJ8465|Lybaeba_sp._SPN44|KP774474
Hap_617	1	GBMIN51525-17|ADK6317|Lybaeba_sp._SPN41|KP774459
Hap_618	1	GBMIN51536-17|ADK6317|Lybaeba_sp._SPN41|KP774471
Hap_619	1	GBCL49797-19|ADV6933|Lybaeba_sp._SPN49|KP774497
Hap_620	2	GBMIN51551-17|ADJ9639|Lybaeba_sp._SPN49|KP774506 GBMIN51552-17|ADJ9639|Lybaeba_sp._SPN49|KP774503
Hap_621	1	GBMIN51550-17|ADJ9639|Lybaeba_sp._SPN49|KP774505
Hap_622	1	GBMIN51553-17|ADJ9639|Lybaeba_sp._SPN49|KP774504
Hap_623	4	GBMIN51566-17|ADK1467|Lybaeba_sp._SPN54|KP774483 GBCL49818-19|ADK1467|Lybaeba_sp._SPN54|KP774487
Hap_624	5	GBMIN51558-17|ADK1467|Lybaeba_sp._SPN54|KP774486 GBMIN51560-17|ADK1467|Lybaeba_sp._SPN54|KP774480 GBMIN51561-17|ADK1467|Lybaeba_sp._SPN54|KP774482 GBMIN51565-17|ADK1467|Lybaeba_sp._SPN54|KP774484 GBMIN51563-17|ADK1467|Lybaeba_sp._SPN54|KP774488
Hap_625	1	GBCL49787-19|ADK1467|Melanterius_sp._SPN63|KP774431
Hap_626	1	GBMIN51519-17|ADK2462|Lybaeba_sp._SPN3253|KP774500
Hap_627	1	GBMIN51567-17|ADK2459|Lybaeba_sp._SPN55|KP774493
Hap_628	1	GBMIN51556-17|ADJ5845|Lybaeba_sp._SPN53|KP774512
Hap_629	1	GBCL49776-19||Lybaeba_sp._SPN53|KP774511
Hap_630	1	GBCL49777-19|ADV0177|Lybaeba_sp._SPN46|KP774502
Hap_631	1	GBMIN50880-17|ADK3560|Melanterius_sp._SPN130|KP774445
Hap_632	4	GBMIN50816-17|ADK1852|Melanterius_acaciae|KP774440 GBMIN50812-17|ADK1852|Melanterius_acaciae|KP774438 GBMIN50814-17|ADK1852|Melanterius_acaciae|KP774436 GBMIN50813-17|ADK1852|Melanterius_acaciae|KP774437
Hap_633	2	GBMIN50811-17|ADK1852|Melanterius_acaciae|KP774432 GBMIN50809-17|ADK1852|Melanterius_acaciae|KP774434
Hap_634	1	GBCL49791-19|ADK1852|Melanterius_acaciae|KP774435
Hap_635	1	GBMIN50815-17|ADK1852|Melanterius_acaciae|KP774441
Hap_636	1	GBMIN50810-17|ADK1852|Melanterius_acaciae|KP774433
Hap_637	1	GBMIN50817-17|ADK1852|Melanterius_acaciae|KP774439
Hap_638	1	GBCL49800-19|ADJ5992|Melanterius_maculatus|KP774326
Hap_639	32	GBMIN50830-17|ADJ5992|Melanterius_maculatus|KP774359 GBMIN50840-17|ADJ5992|Melanterius_maculatus|KP774368 GBMIN50850-17|ADJ5992|Melanterius_maculatus|KP774344 GBMIN50852-17|ADJ5992|Melanterius_maculatus|KP774340 GBMIN50839-17|ADJ5992|Melanterius_maculatus|KP774332 GBCL49801-19|ADJ5992|Melanterius_maculatus|KP774334 GBMIN50843-17|ADJ5992|Melanterius_maculatus|KP774366 GBMIN50841-17|ADJ5992|Melante…
Hap_640	1	GBMIN50834-17|ADJ5992|Melanterius_maculatus|KP774355
Hap_641	1	GBMIN50844-17|ADJ5992|Melanterius_maculatus|KP774365
Hap_642	2	GBMIN50836-17|ADJ5992|Melanterius_maculatus|KP774328 GBMIN50868-17|ADJ5992|Melanterius_servulus|KP774369
Hap_643	1	GBMIN50871-17|ADJ5992|Melanterius_servulus|KP774370
Hap_644	1	GBCL49820-19|ADJ5992|Melanterius_servulus|KP774377
Hap_645	2	GBMIN50855-17|ADJ5992|Melanterius_maculatus|KP774339 GBMIN50867-17|ADJ5992|Melanterius_servulus|KP774390
Hap_646	2	GBMIN50845-17|ADJ5992|Melanterius_maculatus|KP774331 GBMIN50866-17|ADJ5992|Melanterius_servulus|KP774389
Hap_647	4	GBMIN50842-17|ADJ5992|Melanterius_maculatus|KP774363 GBMIN50864-17|ADJ5992|Melanterius_servulus|KP774391 GBMIN50865-17|ADJ5992|Melanterius_servulus|KP774394 GBCL49823-19|ADJ5992|Melanterius_servulus|KP774393
Hap_648	1	GBMIN50863-17|ADJ5992|Melanterius_servulus|KP774392
Hap_649	1	GBMIN50853-17|ADJ5992|Melanterius_maculatus|KP774337
Hap_650	1	GBMIN50846-17|ADJ5992|Melanterius_maculatus|KP774330
Hap_651	1	GBMIN50849-17|ADJ5992|Melanterius_maculatus|KP774343
Hap_652	1	GBMIN50869-17|ADJ5992|Melanterius_servulus|KP774395
Hap_653	1	GBMIN50854-17|ADJ5992|Melanterius_maculatus|KP774338
Hap_654	3	GBMIN50897-17|ADJ5992|Melanterius_sp._SPN73|KP774423
Hap_655	1	GBCL49781-19|ADJ5992|Melanterius_sp._SPN78|KP774420
Hap_656	1	GBMIN50821-17|ADJ5992|Melanterius_maculatus|KP774349
Hap_657	4	GBMIN50824-17|ADJ5992|Melanterius_maculatus|KP774352 GBCL49807-19|ADJ5992|Melanterius_maculatus|KP774348 GBMIN50823-17|ADJ5992|Melanterius_maculatus|KP774351 GBCL49806-19|ADJ5992|Melanterius_maculatus|KP774347
Hap_658	1	GBMIN50826-17|ADJ5992|Melanterius_maculatus|KP774333
Hap_659	1	GBMIN50825-17|ADJ5992|Melanterius_maculatus|KP774354
Hap_660	1	GBCL49808-19|ADJ5992|Melanterius_maculatus|KP774353
Hap_661	1	GBMIN50822-17|ADJ5992|Melanterius_maculatus|KP774350
Hap_662	1	GBMIN50835-17|ADJ5992|Melanterius_maculatus|KP774329
Hap_663	3	GBMIN50859-17|ADK7064|Melanterius_servulus|KP774381 GBCL49821-19|ADK7064|Melanterius_servulus|KP774384 GBMIN50856-17|ADK7064|Melanterius_servulus|KP774383
Hap_664	1	GBMIN50857-17|ADK7064|Melanterius_servulus|KP774388
Hap_665	3	GBMIN50862-17|ADK7064|Melanterius_servulus|KP774385
Hap_666	1	GBCL49822-19|ADK7064|Melanterius_servulus|KP774387
Hap_667	1	GBMIN50858-17|ADK7064|Melanterius_servulus|KP774386
Hap_668	1	GBMIN50861-17|ADK7064|Melanterius_servulus|KP774382
Hap_669	1	GBMIN50860-17|ADK7064|Melanterius_servulus|KP774380
Hap_670	1	GBCL49815-19|ADS6472|Melanterius_costatus|KP774412
Hap_671	1	GBMIN50820-17|ADK3561|Melanterius_inconspicuus|KP774406
Hap_672	1	GBMIN50874-17|ADK7065|Melanterius_servulus|KP774379
Hap_673	3	GBMIN50896-17|ADK7065|Melanterius_sp._SPN73|KP774424 GBMIN50901-17|ADK7065|Melanterius_sp._SPN78|KP774417 GBMIN50900-17|ADK7065|Melanterius_sp._SPN78|KP774418
Hap_674	3	GBCL49782-19|ADK7065|Melanterius_sp._SPN78|KP774421 GBCL49780-19|ADK7065|Melanterius_sp._SPN78|KP774419 GBMIN50902-17|ADK7065|Melanterius_sp._SPN78|KP774416
Hap_675	1	GBMIN50894-17|ADK3559|Melanterius_sp._SPN63|KP774430
Hap_676	2	GBMIN50898-17|ADJ7275|Melanterius_sp._SPN74|KP774444 GBMIN50899-17|ADJ7275|Melanterius_sp._SPN74|KP774443
Hap_677	1	GBMIN50819-17|ADJ7314|Melanterius_elusus|KP774442
Hap_678	1	GBMIN50882-17|ADK4425|Melanterius_sp._SPN4044|KP774413
Hap_679	1	GBMIN50895-17|ADK3562|Melanterius_sp._SPN66|KP774447
Hap_680	1	GBCL49783-19|ADU0287|Melanterius_sp._SPN68|KP774446
Hap_681	1	GBCL49811-19|ADT5881|Melanterius_costipennis|KP774405
Hap_682	1	GBCL49810-19|ADT5881|Melanterius_costipennis|KP774404
Hap_683	1	GBCL49809-19|ADT5881|Melanterius_costipennis|KP774403
Hap_684	1	GBCL49792-19|ADT4262|Lybaeba_sp._SPN129|KP774520
Hap_685	2	GCOL4975-16|ACZ1377|Liparus_coronatus|KU914225 GCOL476-16|ACZ1377|Liparus_coronatus|KU913011
Hap_686	2	GCOL3887-16|ACI7902|Liparus_germanus|KU911995 GBCOU1122-13|ACI7902|Liparus_germanus|KM450550
Hap_687	1	GBMNC62596-20|ACI7902|Liparus_germanus|MN580464
Hap_688	1	GBMNC62611-20|AEG0797|Liparus_glabrirostris|MN580449
Hap_689	1	GBMNC62605-20|AEG0797|Liparus_glabrirostris|MN580455
Hap_690	2	GBMNC62616-20|AEG0797|Liparus_glabrirostris|MN580444 GBMNC62617-20|AEG0797|Liparus_glabrirostris|MN580443
Hap_691	1	GBMNC62612-20|AEG0797|Liparus_glabrirostris|MN580448
Hap_692	1	GBMNC62614-20|AEG0797|Liparus_glabrirostris|MN580446
Hap_693	1	GBMNC62615-20|AEG0797|Liparus_glabrirostris|MN580445
Hap_694	1	GBMNC62613-20|AEG0797|Liparus_glabrirostris|MN580447
Hap_695	1	GBMNC62607-20|AEG0797|Liparus_glabrirostris|MN580453
Hap_696	1	GBMNC62609-20|AEG0797|Liparus_glabrirostris|MN580451
Hap_697	1	GBMNC62604-20|AEG0797|Liparus_glabrirostris|MN580456
Hap_698	1	GBMNC62606-20|AEG0797|Liparus_glabrirostris|MN580454
Hap_699	1	GBMNC62608-20|AEG0797|Liparus_glabrirostris|MN580452
Hap_700	1	GBMNC62600-20|ACZ0853|Liparus_glabrirostris|MN580460
Hap_701	1	GBMNC62601-20|ACZ0853|Liparus_glabrirostris|MN580459
Hap_702	2	GBMNC62603-20|ACZ0853|Liparus_glabrirostris|MN580457 GCOL4286-16|ACZ0853|Liparus_glabrirostris|KU912557
Hap_703	1	GBMNC62602-20|ACZ0853|Liparus_glabrirostris|MN580458
Hap_704	1	GBMNC62597-20|ACZ0853|Liparus_glabrirostris|MN580463
Hap_705	1	GBMNC62599-20|ACZ0853|Liparus_glabrirostris|MN580461
Hap_706	1	GBMNC62598-20|ACZ0853|Liparus_glabrirostris|MN580462
Hap_707	1	GBMNC62610-20|AEG0796|Liparus_glabrirostris|MN580450
Hap_708	24	GBCL53591-19|ACV7315|Hadramphus_spinipennis|MH537676 GBCL53596-19|ACV7315|Hadramphus_spinipennis|MH537681 GBCL53590-19|ACV7315|Hadramphus_spinipennis|MH537675 GBCL53589-19|ACV7315|Hadramphus_spinipennis|MH537674 GBCL53595-19|ACV7315|Hadramphus_spinipennis|MH537680 GBCL53588-19|ACV7315|Hadramphus_spinipennis|MH537673 GBCL53594-19|ACV7315|Hadramphus_spinipennis|MH537679 GBCL53587-19|ACV7315|Hadramp…
Hap_709	3	GBCL53593-19|ACV7315|Hadramphus_spinipennis|MH537678 GBCL53592-19|ACV7315|Hadramphus_spinipennis|MH537677 GBCL24541-15|ACV7315|Hadramphus_spinipennis|KP664126
Hap_710	1	GBCL53600-19|ADV4675|Hadramphus_stilbocarpae|MH537685
Hap_711	1	GBCL53601-19|ADV4675|Hadramphus_stilbocarpae|MH537686
Hap_712	3	GBCL53740-19|ADT3561|Lyperobius_huttoni|MH537670 GBCL53736-19|ADT3561|Lyperobius_huttoni|MH537666 GBCL53738-19|ADT3561|Lyperobius_huttoni|MH537668
Hap_713	3	GBCL53737-19|ADT3561|Lyperobius_huttoni|MH537667 GBCL53739-19|ADT3561|Lyperobius_huttoni|MH537669 GBCL53741-19|ADT3561|Lyperobius_huttoni|MH537671
Hap_714	1	GBMNE17020-21|AEM8229|Phronira_sp._NZAC_03037689|OK205439
Hap_715	1	VVGPL1796-13|ACG2558|Paocryptorrhinus_hanangensis|KJ841725
Hap_716	1	VVGPL1853-13|ACG2558|Paocryptorrhinus_hanangensis|KJ841720
Hap_717	1	VVGPL1495-13|ACG2188|Paocryptorrhinus_hustachei|KJ841717
Hap_718	1	VVGPL1518-13|ACG2188|Paocryptorrhinus_hustachei|KJ841713
Hap_719	1	VVGPL1494-13|ACG2188|Paocryptorrhinus_hustachei|KJ841723
Hap_720	1	VVGPL1426-13|ACG1649|Paocryptorrhinus_hustachei|KJ841722
Hap_721	2	VVGPL1470-13|ACG1648|Paocryptorrhinus_hustachei|KJ841728 VVGPL1489-13|ACG1648|Paocryptorrhinus_hustachei|KJ841724
Hap_722	1	GBMNE17008-21|AEN7169|Araeoscapus_sp._NZAC_03037707|OK205453
Hap_723	1	GBMNE17013-21|AEN3644|Lithocia_sp._NZAC_03037690|OK205440
Hap_724	1	GBMNE17011-21|AEM8269|Dolioceuthus_sp._NZAC_03037757|OK205406
Hap_725	1	HPL002-18|ADM7695|Hoplopteridius_lutosus|MH570267
Hap_726	1	HPL001-18|ADM7695|Hoplopteridius_lutosus|MH570268
Hap_727	1	VVGPL3234-18|ADN7786|Acorep_piliger|MT889125
Hap_728	1	MEBLA461-14|ACL1901|Allocycloteres_circellariceps|MK813366
Hap_729	1	VVGPL1471-13|ACG1555|Thrombosternus_cucullatus|KJ445714
Hap_730	2	VVGPL1490-13|ACG1555|Thrombosternus_cucullatus|KJ445685 VVGPL1427-13|ACG1555|Thrombosternus_cucullatus|KJ445688
Hap_731	1	VVGPL1496-13|ACG1585|Thrombosternus_cucullatus|KJ445690
Hap_732	1	VVGPL1513-13|ACG1585|Thrombosternus_cucullatus|KJ445683
Hap_733	1	GBMNC63644-20|AEG6711|Ozopherus_muricatus|MT270408
Hap_734	1	GBMNC63938-20|AEF4642|Melanterius_sp._SAEVG_Morph0308|MN521067
Hap_735	1	BCISP464-11|ABV0290|Anchonus_sp._cur62SG|MK768783
Hap_736	1	VVGPL460-12|ADF1030|Prothrombosternus_tarsalis|KU748541
Hap_737	1	OWEVG434-13|ADF2307|Devernodes_drimo|MH034401
Hap_738	1	CJWBP063-15|ACS6523|Ornatalcides_trifidu
Hap_739	1	CJWBP021-15|ACS6523|Ornatalcides_trifidu
Hap_740	1	VVGPL1546-13|ACG2181|Tazarcus_aeaea|MK813364
Hap_741	1	VVGPL1600-13|ACG2180|Tazarcus_aeaea|MG648758
Hap_742	1	MEBLA470-14|ADE9651|Tazarcus_ogygia|MK813368
